# Supplementary material for: Emerging roles for ABC transporters as virulence factors in uropathogenic Escherichia coli
Source: Proc Natl Acad Sci U S A. 2024 Apr 12;121(16):e2310693121. doi: 10.1073/pnas.2310693121 (PMC11032443; doi:10.1073/pnas.2310693121)
Supplement: Supplementary file 3 — Dataset S02 (XLSX) [file pnas.2310693121.sd02.xlsx]

## Sheet: Dataset S2A
UPEC RNA-seq raw data files (BioProject: PRJNA529666)
Strain	Strain type	Condition	BioSample	SRA
HM01	urine isolate	human UTI	GSM3689802	SRP189765
HM03	urine isolate	human UTI	GSM3689803	SRP189765
HM06	urine isolate	human UTI	GSM3689804	SRP189765
HM07	urine isolate	human UTI	GSM3689805	SRP189765
HM14	urine isolate	human UTI	GSM3689806	SRP189765
HM17	urine isolate	human UTI	GSM3689807	SRP189765
HM43	urine isolate	human UTI	GSM3689808	SRP189765
HM54	urine isolate	human UTI	GSM3689809	SRP189765
HM56	urine isolate	human UTI	GSM3689810	SRP189765
HM57	urine isolate	human UTI	GSM3689811	SRP189765
HM60	urine isolate	human UTI	GSM3689812	SRP189765
HM66	urine isolate	human UTI	GSM3689813	SRP189765
HM68	urine isolate	human UTI	GSM3689814	SRP189765
HM86	urine isolate	human UTI	GSM3689815	SRP189765
HM01	urine isolate	human urine in vitro	GSM3689816	SRP189765
HM03	urine isolate	human urine in vitro	GSM3689817	SRP189765
HM06	urine isolate	human urine in vitro	GSM3689818	SRP189765
HM07	urine isolate	human urine in vitro	GSM3689819	SRP189765
HM14	urine isolate	human urine in vitro	GSM3689820	SRP189765
HM17	urine isolate	human urine in vitro	GSM3689821	SRP189765
HM43	urine isolate	human urine in vitro	GSM3689822	SRP189765
HM54	urine isolate	human urine in vitro	GSM3689823	SRP189765
HM56	urine isolate	human urine in vitro	GSM3689824	SRP189765
HM57	urine isolate	human urine in vitro	GSM3689825	SRP189765
HM60	urine isolate	human urine in vitro	GSM3689826	SRP189765
HM66	urine isolate	human urine in vitro	GSM3689827	SRP189765
HM68	urine isolate	human urine in vitro	GSM3689828	SRP189765
HM86	urine isolate	human urine in vitro	GSM3689829	SRP189765

## Sheet: Dataset S2B
Locus Tag	baseMean	log2FoldChange	padj	gene_name	function	pathway
b0010	1172.26	2.90845	2.75e-06	satP	succinate-acetate transporter
b0013	65.8485	2.50171	0.000383513	yaaI	UPF0412 family protein
b0023	11151.7	2.40371	1.26e-17	rpsT	30S ribosomal subunit protein S20	eco03010 Ribosome
b0048	1274.77	2.39725	2.5e-52	folA	dihydrofolate reductase	eco00670 One carbon pool by folate, eco00790 Folate biosynthesis, eco01100 Metabolic pathways
b0058	527.259	2.0858	2.76e-09	rluA	dual specificity 23S rRNA pseudouridine(746), tRNA pseudouridine(32) synthase, SAM-dependent
b0059	5168.47	2.90168	1.27e-17	rapA	RNA polymerase remodeling/recycling factor ATPase; RNA polymerase-associated, ATP-dependent RNA translocase
b0124	2234.44	2.14756	1.64e-06	gcd	glucose dehydrogenase	eco00030 Pentose phosphate pathway, eco01100 Metabolic pathways, eco01110 Biosynthesis of secondary metabolites, eco01130 Biosynthesis of antibiotics
b0144	762.236	2.04147	2.32e-10	gluQ	glutamyl-Q tRNA(Asp) synthetase
b0169	80157.8	2.31658	2.77e-24	rpsB	30S ribosomal subunit protein S2	eco03010 Ribosome
b0170	47912	2.30284	5.25e-14	tsf	translation elongation factor EF-Ts
b0171	4410.28	2.04792	5.64e-10	pyrH	uridylate kinase	eco00240 Pyrimidine metabolism, eco01100 Metabolic pathways
b0238	2534.89	2.7465	3.1e-16	gpt	xanthine phosphoribosyltransferase; xanthine-guanine phosphoribosyltransferase	eco00230 Purine metabolism, eco01100 Metabolic pathways, eco01110 Biosynthesis of secondary metabolites
b0405	2284.24	3.48747	1.13e-26	queA	S-adenosylmethionine:tRNA ribosyltransferase-isomerase
b0417	747.194	2.26931	1.46e-12	thiL	thiamine monophosphate kinase	eco00730 Thiamine metabolism, eco01100 Metabolic pathways
b0423	2198.47	2.58285	7.33e-17	thiI	tRNA s(4)U8 sulfurtransferase	eco00730 Thiamine metabolism, eco01100 Metabolic pathways, eco04122 Sulfur relay system
b0436	27495.5	2.02284	1.27e-11	tig	peptidyl-prolyl cis/trans isomerase (trigger factor)
b0477	1841.79	2.7523	3.41e-10	gsk	inosine/guanosine kinase	eco00230 Purine metabolism
b0635	2273.26	2.59075	3.42e-27	mrdA	penicillin-binding protein 2, transpeptidase involved in peptidoglycan synthesis	eco00550 Peptidoglycan biosynthesis, eco01501 beta-Lactam resistance
b0661	3499.1	2.44645	1.97e-10	miaB	tRNA-i(6)A37 methylthiotransferase
b0685	655.326	2.57922	1.67e-12	ybfE	LexA-regulated protein, CopB family
b0797	1574.97	3.55449	2.64e-18	rhlE	ATP-dependent RNA helicase	eco03018 RNA degradation
b0807	495.653	2.69616	4.24e-07	rlmF	23S rRNA m(6)A1618 methyltransferase, SAM-dependent
b0815	736.751	2.82248	2.54e-11	opgE	OPG biosynthetic transmembrane phosphoethanolamine transferase
b0820	4254.76	2.35351	7.45e-17	ybiT	ABC-F family putative regulatory ATPase
b0835	4437.19	3.96415	3.63e-29	rimO	ribosomal protein S12 methylthiotransferase
b0859	773.068	2.1803	4.68e-12	rlmC	23S rRNA m(5)U747 methyltransferase, SAM-dependent
b0884	10189.2	2.23409	2.37e-21	infA	translation initiation factor IF-1
b0905	3245.41	3.59368	3.75e-63	ycaO	ribosomal protein S12 methylthiotransferase accessory factor
b0910	7110.08	2.56915	2.03e-32	cmk	cytidylate kinase	eco00240 Pyrimidine metabolism, eco01100 Metabolic pathways
b0911	87282.8	2.67303	1.18e-28	rpsA	30S ribosomal subunit protein S1	eco03010 Ribosome
b0945	1042.57	2.6666	3.99e-21	pyrD	dihydro-orotate oxidase, FMN-linked	eco00240 Pyrimidine metabolism, eco01100 Metabolic pathways
b0967	1835.36	2.13301	1.82e-25	rlmI	23S rRNA m(5)C1962 methyltransferase, SAM-dependent
b0990	3201.19	4.32724	5.14e-08	cspG	cold shock protein homolog, cold-inducible
b1047	737.789	3.74172	5.02e-29	opgC	OPG biosynthetic transmembrane succinyltransferase
b1055	2254.9	2.51058	9.71e-20	yceA	putative rhodanese-related sulfurtransferase
b1086	2650.03	3.15301	1.01e-29	rluC	23S rRNA pseudouridine(955,2504,2580) synthase
b1088	18930.5	2.2395	1.27e-17	yceD	DUF177 family protein
b1090	2638.42	2.19759	3.14e-21	plsX	putative phosphate acyltransferase	eco00561 Glycerolipid metabolism, eco00564 Glycerophospholipid metabolism, eco01100 Metabolic pathways, eco01110 Biosynthesis of secondary metabolites
b1091	3329.15	2.06621	3.99e-10	fabH	3-oxoacyl-[acyl-carrier-protein] synthase III	eco00061 Fatty acid biosynthesis, eco01100 Metabolic pathways, eco01212 Fatty acid metabolism
b1101	8234.63	5.64301	6.25e-73	ptsG	fused glucose-specific PTS enzymes: IIB component/IIC component	eco00010 Glycolysis / Gluconeogenesis, eco00520 Amino sugar and nucleotide sugar metabolism, eco02060 Phosphotransferase system (PTS)
b1110	231.158	2.50891	6.35e-07	ycfJ	uncharacterized protein
b1125	405.832	2.22765	9.24e-16	potB	spermidine/putrescine ABC transporter permease	eco02010 ABC transporters
b1253	617.228	2.54191	2.82e-16	yciA	acyl-CoA esterase	eco01040 Biosynthesis of unsaturated fatty acids
b1286	5564.71	2.06893	2.56e-27	rnb	ribonuclease II
b1343	715.385	2.02821	3.82e-11	dbpA	ATP-dependent RNA helicase, specific for 23S rRNA
b1344	1366.56	2.57303	2.17e-17	ttcA	tRNA s(2)C32 thioltransferase, iron sulfur cluster protein
b1379	722.371	2.34401	0.00337268	hslJ	heat-inducible lipoprotein involved in novobiocin resistance
b1451	1690.11	2.21433	7.69e-05	yncD	putative iron outer membrane transporter
b1523	140.191	2.02661	1.33e-06	yneG	DUF4186 family protein
b1605	558.066	2.76621	5.2e-13	ydgI	putative arginine/ornithine antiporter transporter
b1652	744.875	2.09747	1.23e-06	rnt	RNase T; exoribonuclease T; structured DNA 3' exonuclease; RNA processing; DNA repair
b1676	13583.1	2.87646	1.19e-52	pykF	pyruvate kinase I	eco00010 Glycolysis / Gluconeogenesis, eco00230 Purine metabolism, eco00620 Pyruvate metabolism, eco01100 Metabolic pathways, eco01110 Biosynthesis of secondary metabolites, eco01120 Microbial metabolism in diverse environments, eco01130 Biosynthesis of antibiotics, eco01200 Carbon metabolism, eco01230 Biosynthesis of amino acids
b1722	1445.05	2.70874	2.13e-06	ydiY	acid-inducible putative outer membrane protein
b1782	6553.25	2.44094	4e-18	mipA	scaffolding protein for murein synthesizing machinery
b1807	1205.51	2.15812	9.93e-09	tsaB	tRNA(ANN) t(6)A37 threonylcarbamoyladenosine modification protein; binding partner and protease for TsaD
b1821	283.623	4.16208	8.18e-09	mntP	putative Mn(2+) efflux pump, mntR-regulated
b1822	495.948	2.15067	1.21e-18	rlmA	23S rRNA m(1)G745 methyltransferase, SAM-dependent
b1835	1051.74	2.21961	1.42e-19	rsmF	16S rRNA m(5)C1407 methyltransferase, SAM-dependent
b1907	422.928	2.29104	1.05e-11	tyrP	tyrosine transporter
b2010	403.265	2.33944	0.000779148	dacD	D-alanyl-D-alanine carboxypeptidase; penicillin-binding protein 6b	eco00550 Peptidoglycan biosynthesis, eco01100 Metabolic pathways
b2066	1654.01	2.0807	1.27e-11	udk	uridine/cytidine kinase	eco00240 Pyrimidine metabolism, eco01100 Metabolic pathways
b2069	1279.36	4.11379	2.63e-15	yegD	Hsp70 chaperone family protein
b2081	2857.72	3.27928	4.01e-36	yegQ	putative peptidase
b2140	636.923	2.77058	1.31e-17	dusC	tRNA-dihydrouridine synthase C
b2141	1113.06	3.49691	3.16e-06	yohJ	UPF0299 family inner membrane protein
b2142	384.139	2.06778	0.00319741	yohK	LrgB family inner membrane protein
b2156	2500.64	2.25829	1.15e-10	lysP	lysine transporter
b2167	3855.67	3.95682	2.77e-16	fruA	fused fructose-specific PTS enzymes: IIBcomponent/IIC components	eco00051 Fructose and mannose metabolism, eco01100 Metabolic pathways, eco01120 Microbial metabolism in diverse environments, eco02060 Phosphotransferase system (PTS)
b2168	1000.24	4.3612	1.7e-22	fruK	fructose-1-phosphate kinase	eco00051 Fructose and mannose metabolism
b2169	709.048	5.14984	5.35e-32	fruB	fused fructose-specific PTS enzymes: IIA component/HPr component	eco00051 Fructose and mannose metabolism, eco01100 Metabolic pathways, eco01120 Microbial metabolism in diverse environments, eco02060 Phosphotransferase system (PTS)
b2171	3016.45	2.09531	4.13e-10	yeiP	elongation factor P-like protein
b2174	683.317	2.50457	1.19e-16	lpxT	lipid A 1-diphosphate synthase; undecaprenyl pyrophosphate:lipid A 1-phosphate phosphotransferase
b2185	8928.92	2.51781	1.17e-11	rplY	50S ribosomal subunit protein L25	eco03010 Ribosome
b2250	570.765	3.56878	6.39e-12	yfaZ	outer membrane protein, putative porin
b2378	1944.77	2.34725	1.62e-07	lpxP	palmitoleoyl-acyl carrier protein (ACP)-dependent acyltransferase
b2508	11401.3	2.85906	9.37e-44	guaB	IMP dehydrogenase	eco00230 Purine metabolism, eco01100 Metabolic pathways, eco01110 Biosynthesis of secondary metabolites
b2511	6880.38	2.24972	1.45e-38	der	GTPase; multicopy suppressor of ftsJ
b2517	2473.62	3.05887	1.53e-43	rlmN	dual specificity 23S rRNA m(2)A2503, tRNA m(2)A37 methyltransferase, SAM-dependent
b2518	13808.3	2.61839	8.04e-09	ndk	multifunctional nucleoside diphosphate kinase and apyrimidinic endonuclease and 3'-phosphodiesterase	eco00230 Purine metabolism, eco00240 Pyrimidine metabolism, eco01100 Metabolic pathways, eco01110 Biosynthesis of secondary metabolites, eco01130 Biosynthesis of antibiotics
b2533	6489.6	3.97244	1.27e-40	suhB	inositol monophosphatase	eco00521 Streptomycin biosynthesis, eco00562 Inositol phosphate metabolism, eco01100 Metabolic pathways
b2558	523.027	2.92544	9.17e-26	mltF	membrane-bound lytic transglycosylase F, murein hydrolase
b2559	460.574	2.75818	3.96e-15	tadA	tRNA-specific adenosine deaminase
b2562	902.492	3.69451	2.34e-19	yfhL	putative 4Fe-4S cluster-containing protein
b2576	3580.16	2.272	7.89e-08	srmB	ATP-dependent RNA helicase
b2669	1089.1	2.07634	4.95e-06	stpA	DNA binding protein, nucleoid-associated
b2678	353.081	2.47837	0.00336323	proW	glycine betaine/proline ABC transporter permease	eco02010 ABC transporters
b2679	1254.24	2.29389	0.00919154	proX	glycine betaine/proline ABC transporter periplasmic binding protein; cold shock protein	eco02010 ABC transporters
b2765	491.297	3.22657	9.71e-18	queD	6-pyruvoyl tetrahydrobiopterin synthase (PTPS)	eco00790 Folate biosynthesis, eco01100 Metabolic pathways
b2791	380.336	2.04971	1.84e-13	truC	tRNA(Ile1,Asp) pseudouridine(65) synthase
b2792	261.375	2.29496	5.22e-14	yqcC	DUF446 family protein
b2796	3216.12	3.2492	5.62e-06	sdaC	putative serine transporter
b2812	1018.31	2.12127	1.17e-14	tcdA	tRNA threonylcarbamoyladenosine dehydratase; sulfur acceptor for CsdA
b2845	959.911	3.29883	1.42e-12	yqeG	putative transporter
b2945	508.465	3.09107	7.97e-13	endA	DNA-specific endonuclease I
b3065	2465.26	2.37755	5.92e-22	rpsU	30S ribosomal subunit protein S21	eco03010 Ribosome
b3066	7048.69	2.20845	2.17e-12	dnaG	DNA primase	eco03030 DNA replication
b3084	891.591	3.43005	1.79e-13	rlmG	23S rRNA m(2)G1835 methyltransferase, SAM-dependent
b3088	125.534	2.37989	4.81e-08	alx	putative membrane-bound redox modulator
b3162	13365.9	3.16559	1.52e-14	deaD	ATP-dependent RNA helicase	eco03018 RNA degradation
b3169	18307.4	2.32409	1.51e-31	nusA	transcription termination/antitermination L factor
b3170	3535.41	2.46745	2.73e-32	rimP	ribosome maturation factor for 30S subunits
b3183	4324.33	3.0091	1.06e-41	obgE	GTPase involved in cell partioning and DNA repair
b3184	2560.16	3.42816	1.08e-34	yhbE	EamA family inner membrane putative transporter
b3186	24877.6	2.66735	3.51e-25	rplU	50S ribosomal subunit protein L21	eco03010 Ribosome
b3231	25118.9	2.2732	5.91e-19	rplM	50S ribosomal subunit protein L13	eco03010 Ribosome
b3238	4250.85	2.48414	0.00321578	yhcN	cadmium and peroxide resistance protein, stress-induced
b3255	11898	2.07482	6.93e-16	accB	acetyl CoA carboxylase, BCCP subunit	eco00061 Fatty acid biosynthesis, eco00620 Pyruvate metabolism, eco00640 Propanoate metabolism, eco01100 Metabolic pathways, eco01110 Biosynthesis of secondary metabolites, eco01120 Microbial metabolism in diverse environments, eco01130 Biosynthesis of antibiotics, eco01200 Carbon metabolism, eco01212 Fatty acid metabolism
b3257	63.9329	2.22662	2.58e-10	yhdT	DUF997 family putative inner membrane protein
b3258	1042.46	2.50772	3.51e-23	panF	pantothenate:sodium symporter
b3259	1752.09	2.09098	6.61e-14	prmA	methyltransferase for 50S ribosomal subunit protein L11
b3260	27085.5	4.00028	2.48e-42	dusB	tRNA-dihydrouridine synthase B
b3261	3241.9	3.2921	1.17e-24	fis	global DNA-binding transcriptional dual regulator
b3262	257.233	2.66053	1.76e-32	yhdJ	DNA adenine methyltransferase, SAM-dependent
b3295	79177.4	2.34099	1.85e-14	rpoA	RNA polymerase, alpha subunit	eco00230 Purine metabolism, eco00240 Pyrimidine metabolism, eco01100 Metabolic pathways, eco03020 RNA polymerase
b3296	143912	2.54562	3.09e-15	rpsD	30S ribosomal subunit protein S4	eco03010 Ribosome
b3297	41784.1	2.48339	1.1e-16	rpsK	30S ribosomal subunit protein S11	eco03010 Ribosome
b3298	35758.3	2.40546	5.39e-16	rpsM	30S ribosomal subunit protein S13	eco03010 Ribosome
b3300	91282.4	2.61349	3.74e-09	secY	preprotein translocase membrane subunit	eco02024 Quorum sensing, eco03060 Protein export, eco03070 Bacterial secretion system
b3301	28911.8	2.03532	2.77e-07	rplO	50S ribosomal subunit protein L15	eco03010 Ribosome
b3302	9497.71	2.14739	1.33e-07	rpmD	50S ribosomal subunit protein L30	eco03010 Ribosome
b3303	34477.2	2.29504	1.04e-10	rpsE	30S ribosomal subunit protein S5	eco03010 Ribosome
b3305	39005.4	2.45318	2.11e-13	rplF	50S ribosomal subunit protein L6	eco03010 Ribosome
b3306	39744.1	2.15643	8.91e-15	rpsH	30S ribosomal subunit protein S8	eco03010 Ribosome
b3307	15348.6	2.32672	7.33e-17	rpsN	30S ribosomal subunit protein S14	eco03010 Ribosome
b3308	38009.7	2.15932	1.31e-21	rplE	50S ribosomal subunit protein L5	eco03010 Ribosome
b3309	57912.5	2.8787	6.66e-24	rplX	50S ribosomal subunit protein L24	eco03010 Ribosome
b3310	43465.2	2.18945	5.72e-17	rplN	50S ribosomal subunit protein L14	eco03010 Ribosome
b3311	5442.68	2.61395	3.12e-10	rpsQ	30S ribosomal subunit protein S17	eco03010 Ribosome
b3312	3128.97	2.10089	3.03e-06	rpmC	50S ribosomal subunit protein L29	eco03010 Ribosome
b3313	73309.9	2.63859	1.06e-10	rplP	50S ribosomal subunit protein L16	eco03010 Ribosome
b3315	29934.2	2.40268	1.98e-09	rplV	50S ribosomal subunit protein L22	eco03010 Ribosome
b3316	20207.3	2.68286	1.92e-11	rpsS	30S ribosomal subunit protein S19	eco03010 Ribosome
b3317	26276	2.4248	1.45e-12	rplB	50S ribosomal subunit protein L2	eco03010 Ribosome
b3318	21310.4	2.2693	7.12e-13	rplW	50S ribosomal subunit protein L23	eco03010 Ribosome
b3319	40010.2	2.36579	2.92e-16	rplD	50S ribosomal subunit protein L4	eco03010 Ribosome
b3320	52959.2	2.45667	8.26e-23	rplC	50S ribosomal subunit protein L3	eco03010 Ribosome
b3321	20431.5	2.4929	2.49e-12	rpsJ	30S ribosomal subunit protein S10	eco03010 Ribosome
b3340	122188	2.12917	5.59e-14	fusA	protein chain elongation factor EF-G, GTP-binding
b3341	30711.1	2.34203	6.83e-25	rpsG	30S ribosomal subunit protein S7	eco03010 Ribosome
b3342	16086.7	2.35311	2.67e-22	rpsL	30S ribosomal subunit protein S12	eco03010 Ribosome
b3396	1055.62	2.33076	2.65e-27	mrcA	penicillin-binding protein 1a, murein transglycosylase and transpeptidase	eco00550 Peptidoglycan biosynthesis, eco01100 Metabolic pathways, eco01501 beta-Lactam resistance
b3400	1414.64	2.04048	3.38e-15	hslR	ribosome-associated heat shock protein Hsp15
b3437	3282.72	4.52469	7.3e-10	gntK	gluconate kinase 2	eco00030 Pentose phosphate pathway, eco01100 Metabolic pathways, eco01110 Biosynthesis of secondary metabolites, eco01120 Microbial metabolism in diverse environments, eco01130 Biosynthesis of antibiotics, eco01200 Carbon metabolism
b3470	550.881	2.10796	1.74e-15	tusA	mnm(5)-s(2)U34-tRNA 2-thiolation sulfurtransferase	eco04122 Sulfur relay system
b3471	297.408	2.08336	4.87e-08	yhhQ	DUF165 family inner membrane protein
b3492	747.625	3.06569	1.87e-15	yhiN	putative oxidoreductase
b3539	840.943	3.01715	1.05e-11	yhjV	putative transporter
b3547	856.833	3.39005	0.000333186	yhjX	pyruvate-inducible inner membrane protein, putative transporter
b3552	1947.38	3.74565	6.87e-10	yiaD	multicopy suppressor of bamB; outer membrane lipoprotein
b3556	24147.3	3.52931	1.71e-10	cspA	RNA chaperone and antiterminator, cold-inducible
b3570	1695.72	2.17535	5.56e-06	bax	putative glucosaminidase
b3612	4454.64	2.43621	8.06e-12	gpmM	phosphoglycero mutase III, cofactor-independent	eco00010 Glycolysis / Gluconeogenesis, eco00260 Glycine, serine and threonine metabolism, eco00680 Methane metabolism, eco01100 Metabolic pathways, eco01110 Biosynthesis of secondary metabolites, eco01120 Microbial metabolism in diverse environments, eco01130 Biosynthesis of antibiotics, eco01200 Carbon metabolism, eco01230 Biosynthesis of amino acids
b3635	997.422	2.38035	8.72e-11	mutM	formamidopyrimidine/5-formyluracil/5-hydroxymethyluracil DNA glycosylase	eco03410 Base excision repair
b3636	311.871	2.32851	4.29e-24	rpmG	50S ribosomal subunit protein L33	eco03010 Ribosome
b3637	9534.56	2.534	3e-32	rpmB	50S ribosomal subunit protein L28	eco03010 Ribosome
b3654	359.324	2.95806	3.44e-10	xanP	xanthine permease
b3668	252.104	2.01367	1.2e-06	uhpB	sensory histidine kinase in two-component regulatory sytem with UhpA	eco02020 Two-component system
b3686	422.63	3.18612	2.95e-07	ibpB	heat shock chaperone
b3687	2937.46	2.51944	3.59e-06	ibpA	heat shock chaperone
b3703	3492.55	2.31474	1.3e-19	rpmH	50S ribosomal subunit protein L34	eco03010 Ribosome
b3704	1847.6	2.98892	9.75e-17	rnpA	protein C5 component of RNase P
b3705	12243.7	2.49719	3.15e-21	yidC	membrane protein insertase	eco02024 Quorum sensing, eco03060 Protein export, eco03070 Bacterial secretion system
b3795	2614.92	2.96837	7.33e-17	yifK	putative APC family amino acid transporter
b3827	152.67	2.39257	2.05e-06	yigM	putative inner membrane EamA-like transporter
b3842	778.725	2.12982	5.66e-08	rfaH	transcription antitermination protein
b3862	594.846	2.56603	8.33e-21	yihG	inner membrane protein, inner membrane acyltransferase
b3871	12741.3	2.17883	7.09e-32	typA	GTP-binding protein
b3918	504.82	2.32907	6.76e-14	cdh	CDP-diacylglycerol phosphotidylhydrolase	eco00564 Glycerophospholipid metabolism, eco01110 Biosynthesis of secondary metabolites
b3930	541.405	2.08845	3.9e-13	menA	1,4-dihydroxy-2-naphthoate octaprenyltransferase	eco00130 Ubiquinone and other terpenoid-quinone biosynthesis, eco01100 Metabolic pathways, eco01110 Biosynthesis of secondary metabolites
b3936	2868.79	2.50786	6.17e-30	rpmE	50S ribosomal subunit protein L31	eco03010 Ribosome
b3965	1258.16	2.4669	9.3e-19	trmA	tRNA m(5)U54 methyltransferase, SAM-dependent; tmRNA m(5)U341 methyltransferase
b3984	32298.9	2.12951	1.47e-07	rplA	50S ribosomal subunit protein L1	eco03010 Ribosome
b3985	119838	2.90225	9.69e-34	rplJ	50S ribosomal subunit protein L10	eco03010 Ribosome
b4050	306.076	2.72934	5.01e-07	pspG	phage shock protein G
b4060	74.6935	2.20433	1.78e-06	yjcB	putative inner membrane protein
b4108	3843.21	2.05977	1.07e-09	yjdM	zinc-ribbon family protein	eco01120 Microbial metabolism in diverse environments
b4155	1127.27	3.57604	3.44e-24	epmA	Elongation Factor P Lys34 lysyltransferase
b4156	304.802	2.7097	9.39e-15	yjeM	putative transporter
b4176	141.105	2.50844	1.38e-16	yjeT	DUF2065 family protein
b4200	11409.6	2.10364	6.84e-16	rpsF	30S ribosomal subunit protein S6	eco03010 Ribosome
b4202	5483.3	2.53128	1.5e-09	rpsR	30S ribosomal subunit protein S18	eco03010 Ribosome
b4203	6490.35	2.14972	6e-17	rplI	50S ribosomal subunit protein L9	eco03010 Ribosome
b4469	1635.93	3.16865	1.43e-17	ygiQ	Radical SAM superfamily protein
b4476	3024.41	5.01377	2.87e-15	gntU	gluconate transporter, low affinity GNT 1 system
b4484	544.98	2.67156	0.000427218	cpxP	inhibitor of the cpx response; periplasmic adaptor protein

## Sheet: Dataset S2C
Locus Tag	baseMean	log2FoldChange	padj	gene_name	function	pathway
b0061	122.612	-3.18169	2.29e-05	araD	L-ribulose-5-phosphate 4-epimerase	eco00040 Pentose and glucuronate interconversions, eco00053 Ascorbate and aldarate metabolism, eco01100 Metabolic pathways, eco01120 Microbial metabolism in diverse environments
b0062	356.065	-3.64276	1.23e-09	araA	L-arabinose isomerase	eco00040 Pentose and glucuronate interconversions, eco01100 Metabolic pathways
b0063	293.901	-3.80295	3.48e-07	araB	L-ribulokinase	eco00040 Pentose and glucuronate interconversions, eco01100 Metabolic pathways
b0071	5679.64	-4.54699	1.57e-08	leuD	3-isopropylmalate dehydratase small subunit	eco00290 Valine, leucine and isoleucine biosynthesis, eco00660 C5-Branched dibasic acid metabolism, eco01100 Metabolic pathways, eco01110 Biosynthesis of secondary metabolites, eco01210 2-Oxocarboxylic acid metabolism, eco01230 Biosynthesis of amino acids
b0072	13398.7	-4.37242	3.3e-08	leuC	3-isopropylmalate dehydratase large subunit	eco00290 Valine, leucine and isoleucine biosynthesis, eco00660 C5-Branched dibasic acid metabolism, eco01100 Metabolic pathways, eco01110 Biosynthesis of secondary metabolites, eco01210 2-Oxocarboxylic acid metabolism, eco01230 Biosynthesis of amino acids
b0073	11347.2	-4.54708	2.85e-08	leuB	3-isopropylmalate dehydrogenase, NAD(+)-dependent	eco00290 Valine, leucine and isoleucine biosynthesis, eco00660 C5-Branched dibasic acid metabolism, eco01100 Metabolic pathways, eco01110 Biosynthesis of secondary metabolites, eco01210 2-Oxocarboxylic acid metabolism, eco01230 Biosynthesis of amino acids
b0074	25930	-4.74083	2.13e-08	leuA	2-isopropylmalate synthase	eco00290 Valine, leucine and isoleucine biosynthesis, eco00620 Pyruvate metabolism, eco01100 Metabolic pathways, eco01110 Biosynthesis of secondary metabolites, eco01210 2-Oxocarboxylic acid metabolism, eco01230 Biosynthesis of amino acids
b0076	102.682	-2.70186	7e-13	leuO	global transcription factor	Valine
b0078	563.85	-2.15542	5.35e-08	ilvH	acetolactate synthase 3, small subunit, valine-sensitive	eco00290 Valine, leucine and isoleucine biosynthesis, eco00650 Butanoate metabolism, eco00660 C5-Branched dibasic acid metabolism, eco00770 Pantothenate and CoA biosynthesis, eco01100 Metabolic pathways, eco01110 Biosynthesis of secondary metabolites, eco01130 Biosynthesis of antibiotics, eco01210 2-Oxocarboxylic acid metabolism, eco01230 Biosynthesis of amino acids
b0163	690.835	-2.0782	7.7e-11	yaeH	UPF0325 family protein
b0197	22502.5	-2.09848	0.00125045	metQ	DL-methionine transporter subunit	eco02010 ABC transporters
b0198	5876.77	-2.07065	0.000304915	metI	DL-methionine transporter subunit	eco02010 ABC transporters
b0199	5671.09	-2.33969	2.25e-05	metN	DL-methionine transporter subunit	eco02010 ABC transporters
b0210	449.398	-2.5676	0.00010391	yafE	putative S-adenosyl-L-methionine-dependent methyltransferase
b0325	331.531	-2.81872	4.83e-07	yahK	broad specificity NADPH-dependent aldehyde reductase, Zn-containing
b0329	1514.04	-4.56004	4.44e-13	yahO	periplasmic protein, function unknown, YhcN family
b0344	8140.24	-6.84842	2.96e-24	lacZ	beta-D-galactosidase	eco00052 Galactose metabolism, eco00511 Other glycan degradation, eco00600 Sphingolipid metabolism, eco01100 Metabolic pathways
b0382	917.189	-3.2664	2.75e-13	iraP	anti-RssB factor, RpoS stabilzer during Pi starvation; anti-adapter protein
b0391	463.714	-2.49201	2.94e-10	yaiE	UPF0345 family protein	eco00230 Purine metabolism, eco00240 Pyrimidine metabolism, eco01100 Metabolic pathways, eco01110 Biosynthesis of secondary metabolites
b0445	213.532	-2.06172	0.000318418	ybaE	putative ABC transporter periplasmic binding protein
b0453	134.135	-2.69925	2.14e-06	ybaY	outer membrane lipoprotein
b0454	113.696	-2.05538	2.34e-11	ybaZ	excision repair protein, alkyltransferase-like protein ATL
b0599	4561.06	-4.69874	2.32e-13	ybdH	putative oxidoreductase
b0600	1724.33	-4.78009	8.86e-15	ybdL	methionine aminotransferase, PLP-dependent
b0607	2259.85	-3.04026	7.46e-23	uspG	universal stress protein UP12
b0612	262.148	-2.98697	6.61e-07	citT	citrate/succinate antiporter; citrate carrier	eco02020 Two-component system
b0613	75.2926	-3.46404	2.2e-09	citG	2-(5''-triphosphoribosyl)-3'-dephosphocoenzyme-A synthase	eco02020 Two-component system
b0614	42.1619	-3.51681	6.39e-12	citX	apo-citrate lyase phosphoribosyl-dephospho-CoA transferase	eco02020 Two-component system
b0615	356.379	-3.66206	5.57e-13	citF	citrate lyase, citrate-ACP transferase (alpha) subunit	eco02020 Two-component system
b0616	403.771	-3.79427	4.26e-15	citE	citrate lyase, citryl-ACP lyase (beta) subunit	eco02020 Two-component system
b0617	75.0375	-4.40624	3.55e-18	citD	citrate lyase, acyl carrier (gamma) subunit	eco02020 Two-component system
b0618	83.3195	-3.3814	8.77e-08	citC	citrate lyase ligase; [citrate [pro-3S]-lyase] ligase	eco02020 Two-component system
b0643	2453	-2.01532	6.46e-06	ybeL	DUF1451 family protein
b0720	7674.76	-2.75899	3.41e-07	gltA	citrate synthase	eco00020 Citrate cycle (TCA cycle), eco00630 Glyoxylate and dicarboxylate metabolism, eco01100 Metabolic pathways, eco01110 Biosynthesis of secondary metabolites, eco01120 Microbial metabolism in diverse environments, eco01130 Biosynthesis of antibiotics, eco01200 Carbon metabolism, eco01210 2-Oxocarboxylic acid metabolism, eco01230 Biosynthesis of amino acids
b0756	5560.3	-2.68193	8.87e-11	galM	aldose 1-epimerase; type-1 mutarotase; galactose mutarotase	eco00010 Glycolysis / Gluconeogenesis, eco00052 Galactose metabolism, eco01100 Metabolic pathways, eco01110 Biosynthesis of secondary metabolites, eco01120 Microbial metabolism in diverse environments, eco01130 Biosynthesis of antibiotics
b0757	4509.23	-3.20474	2.09e-24	galK	galactokinase	eco00052 Galactose metabolism, eco00520 Amino sugar and nucleotide sugar metabolism, eco01100 Metabolic pathways
b0758	4311.95	-2.83555	6.32e-19	galT	galactose-1-phosphate uridylyltransferase	eco00052 Galactose metabolism, eco00520 Amino sugar and nucleotide sugar metabolism, eco01100 Metabolic pathways
b0759	4501.63	-2.7878	1.27e-11	galE	UDP-galactose-4-epimerase	eco00052 Galactose metabolism, eco00520 Amino sugar and nucleotide sugar metabolism, eco01100 Metabolic pathways
b0760	2423.37	-2.68896	2.15e-22	modF	molybdate ABC transporter ATPase	eco02010 ABC transporters
b0788	35.7682	-2.00092	3.91e-05	ybhN	UPF0104 family inner membrane protein
b0789	64.5621	-2.23696	1.32e-06	clsB	cardiolipin synthase 2	eco00564 Glycerophospholipid metabolism, eco01100 Metabolic pathways
b0790	64.3907	-3.40632	4.5e-08	ybhP	endo/exonuclease/phosphatase family protein
b0801	2097.05	-2.07208	1.15e-08	ybiC	putative dehydrogenase
b0823	1855.82	-4.22794	2.27e-09	ybiW	putative pyruvate formate lyase	eco00620 Pyruvate metabolism, eco00640 Propanoate metabolism, eco00650 Butanoate metabolism, eco01100 Metabolic pathways, eco01120 Microbial metabolism in diverse environments
b0824	878.487	-3.4255	8.78e-06	ybiY	putative pyruvate formate lyase activating enzyme
b0836	2856.52	-3.75936	1.89e-07	bssR	repressor of biofilm formation by indole transport regulation
b0871	795.428	-2.94729	4.19e-06	poxB	pyruvate dehydrogenase, thiamine triphosphate-binding, FAD-binding	eco00620 Pyruvate metabolism
b0880	2041.87	-4.1859	7.22e-11	cspD	inhibitor of DNA replication, cold shock protein homolog
b0953	1468.28	-4.86743	7.79e-11	rmf	ribosome modulation factor
b0999	157.931	-2.50173	3.16e-07	cbpM	modulator of CbpA co-chaperone
b1003	301.063	-3.33924	4.12e-13	yccJ	uncharacterized protein
b1004	1206.64	-4.08858	4.31e-13	wrbA	NAD(P)H:quinone oxidoreductase	eco00130 Ubiquinone and other terpenoid-quinone biosynthesis, eco01110 Biosynthesis of secondary metabolites
b1014	4736.82	-2.62113	3e-07	putA	fused DNA-binding transcriptional regulator/proline dehydrogenase/pyrroline-5-carboxylate dehydrogenase	eco00250 Alanine, aspartate and glutamate metabolism, eco00330 Arginine and proline metabolism, eco01100 Metabolic pathways, eco01110 Biosynthesis of secondary metabolites, eco01130 Biosynthesis of antibiotics
b1020	1147.88	-2.38568	3.87e-06	phoH	ATP-binding protein; putative PhoH family P-loop ATPase
b1038	33.2659	-2.58194	0.000148204	csgF	curli nucleation outer membrane protein
b1039	54.4459	-2.59843	0.000192392	csgE	curlin secretion specificity factor
b1040	75.4108	-3.04533	3.64e-07	csgD	csgBAC operon transcriptional regulator	eco02026 Biofilm formation - Escherichia coli
b1042	34.0967	-2.79456	5.5e-06	csgA	curlin subunit, amyloid curli fibers, cryptic	eco02026 Biofilm formation - Escherichia coli
b1051	2480.86	-3.09499	1.41e-08	msyB	multicopy suppressor of secY and secA
b1065	320.461	-2.97028	2.36e-17	mdtH	multidrug resistance efflux transporter conferring overexpression resistance to norfloxacin and enoxacin
b1127	1090.48	-2.22525	2.15e-07	pepT	peptidase T
b1188	733.631	-3.06122	9.69e-06	ycgB	SpoVR family stationary phase protein
b1195	19.8258	-2.28829	0.000523642	ymgE	UPF0410 family putative inner membrane protein
b1197	295.418	-2.64375	3.59e-11	treA	periplasmic trehalase	eco00500 Starch and sucrose metabolism, eco01100 Metabolic pathways
b1205	379.104	-3.27844	1.05e-06	ychH	DUF2583 family putative inner membrane protein
b1218	682.715	-2.02954	2.11e-11	chaC	cation transport regulator	eco00480 Glutathione metabolism, eco01100 Metabolic pathways
b1256	90.876	-2.3665	0.00125045	ompW	outer membrane protein W
b1376	2121.38	-3.51433	2.61e-06	uspF	stress-induced protein, ATP-binding protein
b1406	257.301	-2.62773	4.24e-10	ydbC	putative NAD(P)-binding oxidoreductase	eco00750 Vitamin B6 metabolism, eco01100 Metabolic pathways, eco01120 Microbial metabolism in diverse environments
b1415	700.965	-2.09572	0.00559746	aldA	aldehyde dehydrogenase A, NAD-linked	eco00620 Pyruvate metabolism, eco00630 Glyoxylate and dicarboxylate metabolism, eco01120 Microbial metabolism in diverse environments
b1426	12062.7	-3.78747	3.45e-09	ydcH	DUF465 family protein
b1442	10.5912	-2.80598	0.000157775	ydcU	putative ABC transporter permease	eco02024 Quorum sensing
b1462	49.3689	-2.40214	8.81e-05	yddH	flavin reductase like-protein
b1466	47.8416	-2.04975	0.000276512	narW	nitrate reductase 2 (NRZ), delta subunit (assembly subunit)	eco02020 Two-component system
b1480	1939.25	-5.19497	3.67e-26	sra	stationary-phase-induced ribosome-associated protein
b1482	883.869	-2.77318	3.6e-08	osmC	lipoyl-dependent Cys-based peroxidase, hydroperoxide resistance; salt-shock inducible membrane protein; peroxiredoxin
b1492	1130.07	-4.47763	1.3e-09	gadC	glutamate:gamma-aminobutyric acid antiporter	eco02024 Quorum sensing
b1521	5238.92	-4.25604	3.19e-21	uxaB	altronate oxidoreductase, NAD-dependent	eco00040 Pentose and glucuronate interconversions, eco01100 Metabolic pathways
b1541	666.524	-2.52095	5.84e-06	ydfZ	selenoprotein, function unknown
b1619	1380.94	-2.40893	0.00031385	hdhA	7-alpha-hydroxysteroid dehydrogenase, NAD-dependent	eco00121 Secondary bile acid biosynthesis
b1725	343.046	-2.707	5.92e-12	yniA	fructosamine kinase family protein
b1732	273.111	-2.29667	7.61e-05	katE	catalase HPII, heme d-containing	eco00380 Tryptophan metabolism, eco00630 Glyoxylate and dicarboxylate metabolism, eco01110 Biosynthesis of secondary metabolites, eco01130 Biosynthesis of antibiotics, eco01200 Carbon metabolism
b1739	279.554	-2.02905	0.000399176	osmE	osmotically-inducible lipoprotein
b1783	1618.9	-3.30996	6.72e-09	yeaG	protein kinase, endogenous substrate unidentified; autokinase
b1784	295.019	-3.247	1.11e-05	yeaH	UPF0229 family protein
b1895	967.904	-2.92061	3.97e-08	uspC	universal stress protein
b1896	387.897	-2.69039	5.5e-08	otsA	trehalose-6-phosphate synthase	eco00500 Starch and sucrose metabolism, eco01100 Metabolic pathways
b1897	228.705	-2.83705	2.89e-06	otsB	trehalose-6-phosphate phosphatase, biosynthetic	eco00500 Starch and sucrose metabolism, eco01100 Metabolic pathways
b1900	237.667	-2.66355	1.48e-06	araG	L-arabinose ABC transporter ATPase	eco02010 ABC transporters
b1967	2287.96	-2.40721	1.3e-05	hchA	glyoxalase III and Hsp31 molecular chaperone	eco00620 Pyruvate metabolism, eco01120 Microbial metabolism in diverse environments
b1976	1771.53	-2.16475	1.21e-12	mtfA	anti-repressor for DgsA(Mlc)
b2080	953.253	-3.45276	1.01e-08	yegP	UPF0339 family protein
b2093	4.05123	-2.86946	0.00528731	gatB	galactitol-specific enzyme IIB component of PTS	eco00052 Galactose metabolism, eco01100 Metabolic pathways, eco02060 Phosphotransferase system (PTS)
b2095	21.684	-2.08729	0.0022187	gatZ	D-tagatose 1,6-bisphosphate aldolase 2, subunit	eco00052 Galactose metabolism, eco01100 Metabolic pathways
b2097	1637.72	-3.31864	8.54e-08	fbaB	fructose-bisphosphate aldolase class I	eco00010 Glycolysis / Gluconeogenesis, eco00030 Pentose phosphate pathway, eco00051 Fructose and mannose metabolism, eco00680 Methane metabolism, eco01100 Metabolic pathways, eco01110 Biosynthesis of secondary metabolites, eco01120 Microbial metabolism in diverse environments, eco01130 Biosynthesis of antibiotics, eco01200 Carbon metabolism, eco01230 Biosynthesis of amino acids
b2111	33.9966	-2.83728	3.81e-06	yehD	putative fimbrial-like adhesin protein
b2112	80.4204	-2.35872	4.52e-05	yehE	DUF2574 family protein
b2135	37.8887	-3.20646	2.58e-08	yohC	Yip1 family inner membrane protein
b2149	2469.22	-3.848	5.57e-07	mglA	methyl-galactoside ABC transporter ATPase	eco02010 ABC transporters
b2150	6834.83	-4.26136	2.5e-07	mglB	methyl-galactoside transporter subunit	eco02010 ABC transporters, eco02030 Bacterial chemotaxis
b2151	459.356	-2.58836	0.000100978	galS	galactose- and fucose-inducible galactose regulon transcriptional isorepressor; mgl operon transcriptional repressor; autorepressor
b2162	385.93	-3.7808	5.26e-06	rihB	ribonucleoside hydrolase 2	eco00230 Purine metabolism, eco00240 Pyrimidine metabolism, eco01100 Metabolic pathways
b2163	131.829	-2.15573	2.87e-05	yeiL	putative transcriptional regulator
b2239	2050.83	-2.73772	1.03e-05	glpQ	periplasmic glycerophosphodiester phosphodiesterase	eco00564 Glycerophospholipid metabolism
b2241	161.187	-3.06235	6.06e-05	glpA	anaerobic sn-glycerol-3-phosphate dehydrogenase, large FAD/NAD(P)-binding subunit	eco00564 Glycerophospholipid metabolism, eco01110 Biosynthesis of secondary metabolites
b2242	115.901	-2.78103	0.00126363	glpB	anaerobic sn-glycerol-3-phosphate dehydrogenase membrane anchor subunit	eco00564 Glycerophospholipid metabolism, eco01110 Biosynthesis of secondary metabolites
b2266	953.96	-2.80635	3.13e-06	elaB	putative membrane-anchored DUF883 family ribosome-binding protein
b2272	81.4747	-2.23082	3.84e-05	yfbM	DUF1877 family protein
b2453	14.0596	-2.15614	6.45e-05	eutG	ethanol dehydrogenase involved in ethanolamine utilization; aldehyde reductase	eco00010 Glycolysis / Gluconeogenesis, eco01100 Metabolic pathways, eco01110 Biosynthesis of secondary metabolites, eco01120 Microbial metabolism in diverse environments, eco01130 Biosynthesis of antibiotics
b2457	10.4061	-2.68625	3.5e-05	eutM	ethanolamine utilization protein, putative carboxysome structural protein
b2464	375.414	-2.69693	8.17e-07	talA	transaldolase A	eco00030 Pentose phosphate pathway, eco01100 Metabolic pathways, eco01110 Biosynthesis of secondary metabolites, eco01120 Microbial metabolism in diverse environments, eco01130 Biosynthesis of antibiotics, eco01200 Carbon metabolism, eco01230 Biosynthesis of amino acids
b2535	309.884	-2.47275	3.81e-07	csiE	stationary phase inducible protein
b2543	100.727	-2.84639	1.22e-07	yphA	DoxX family inner membrane protein
b2551	13423.8	-2.2514	8.4e-24	glyA	serine hydroxymethyltransferase	eco00260 Glycine, serine and threonine metabolism, eco00460 Cyanoamino acid metabolism, eco00630 Glyoxylate and dicarboxylate metabolism, eco00670 One carbon pool by folate, eco00680 Methane metabolism, eco01100 Metabolic pathways, eco01110 Biosynthesis of secondary metabolites, eco01120 Microbial metabolism in diverse environments, eco01130 Biosynthesis of antibiotics, eco01200 Carbon metabolism…
b2579	13233.4	-2.36831	0.000363513	grcA	autonomous glycyl radical cofactor
b2597	23012.5	-2.43377	0.000344909	raiA	cold shock protein associated with 30S ribosomal subunit
b2662	229.301	-2.17078	1.37e-05	gabT	4-aminobutyrate aminotransferase, PLP-dependent	eco00250 Alanine, aspartate and glutamate metabolism, eco00280 Valine, leucine and isoleucine degradation, eco00410 beta-Alanine metabolism, eco00640 Propanoate metabolism, eco00650 Butanoate metabolism, eco01100 Metabolic pathways, eco01120 Microbial metabolism in diverse environments
b2665	978.965	-3.11645	4.58e-09	ygaU	uncharacterized protein
b2672	427.634	-3.37696	6.15e-09	ygaM	putative membrane-anchored DUF883 family ribosome-binding protein
b2674	1344.02	-2.00723	0.00938573	nrdI	NrdEF cluster assembly flavodoxin
b2703	2216.72	-3.78191	5.42e-05	srlE	glucitol/sorbitol-specific enzyme IIB component of PTS	eco00051 Fructose and mannose metabolism, eco02060 Phosphotransferase system (PTS)
b2704	1076.74	-3.25961	0.000354015	srlB	glucitol/sorbitol-specific enzyme IIA component of PTS	eco00051 Fructose and mannose metabolism, eco02060 Phosphotransferase system (PTS)
b2705	2695.48	-2.80747	0.00179825	srlD	sorbitol-6-phosphate dehydrogenase	eco00051 Fructose and mannose metabolism
b2706	407.774	-2.91938	1.41e-05	srlM	sorbitol=responsive srl operon transcriptional activator
b2723	97.9187	-2.16217	0.00325931	hycC	hydrogenase 3, membrane subunit
b2799	1228.79	-2.74599	0.00015944	fucO	L-1,2-propanediol oxidoreductase	eco00630 Glyoxylate and dicarboxylate metabolism, eco00640 Propanoate metabolism, eco01120 Microbial metabolism in diverse environments
b2809	224.777	-2.62245	4.04e-06	ygdI	DUF903 family verified lipoprotein
b2818	5163.74	-3.68572	6.63e-14	argA	amino acid N-acetyltransferase and inactive acetylglutamate kinase	eco00220 Arginine biosynthesis, eco01100 Metabolic pathways, eco01110 Biosynthesis of secondary metabolites, eco01130 Biosynthesis of antibiotics, eco01210 2-Oxocarboxylic acid metabolism, eco01230 Biosynthesis of amino acids
b2838	6034.58	-4.08489	1.27e-10	lysA	diaminopimelate decarboxylase, PLP-binding	eco00300 Lysine biosynthesis, eco01100 Metabolic pathways, eco01110 Biosynthesis of secondary metabolites, eco01120 Microbial metabolism in diverse environments, eco01130 Biosynthesis of antibiotics, eco01230 Biosynthesis of amino acids
b2842	740.973	-3.63572	2.82e-16	kduD	2-dehydro-3-deoxy-D-gluconate 5-dehydrogenase; KDG oxidoreductase; 20-ketosteroid reductase	eco00040 Pentose and glucuronate interconversions
b2866	566.177	-3.5344	3.38e-09	xdhA	xanthine dehydrogenase, molybdenum binding subunit	eco00230 Purine metabolism, eco01100 Metabolic pathways, eco01120 Microbial metabolism in diverse environments
b2868	89.8153	-2.49707	3.64e-05	xdhC	xanthine dehydrogenase, Fe-S binding subunit	eco00230 Purine metabolism, eco01100 Metabolic pathways, eco01120 Microbial metabolism in diverse environments
b2869	828.938	-2.2534	6e-06	ygeV	putative sigma-54-interacting transcriptional activator
b2903	4367.72	-2.12943	3.13e-09	gcvP	glycine decarboxylase, PLP-dependent, subunit P of glycine cleavage complex	eco00260 Glycine, serine and threonine metabolism, eco00630 Glyoxylate and dicarboxylate metabolism, eco01100 Metabolic pathways, eco01110 Biosynthesis of secondary metabolites, eco01130 Biosynthesis of antibiotics, eco01200 Carbon metabolism
b2904	1545.58	-2.34557	2.76e-09	gcvH	glycine cleavage complex lipoylprotein	eco00260 Glycine, serine and threonine metabolism, eco00630 Glyoxylate and dicarboxylate metabolism, eco01100 Metabolic pathways, eco01110 Biosynthesis of secondary metabolites, eco01130 Biosynthesis of antibiotics, eco01200 Carbon metabolism
b2905	6199.34	-2.28336	8.15e-08	gcvT	aminomethyltransferase, tetrahydrofolate-dependent, subunit (T protein) of glycine cleavage complex	eco00260 Glycine, serine and threonine metabolism, eco00630 Glyoxylate and dicarboxylate metabolism, eco00670 One carbon pool by folate, eco01100 Metabolic pathways, eco01110 Biosynthesis of secondary metabolites, eco01130 Biosynthesis of antibiotics, eco01200 Carbon metabolism
b2913	4989.36	-2.11834	1.1e-07	serA	D-3-phosphoglycerate dehydrogenase	eco00260 Glycine, serine and threonine metabolism, eco00680 Methane metabolism, eco01100 Metabolic pathways, eco01120 Microbial metabolism in diverse environments, eco01130 Biosynthesis of antibiotics, eco01200 Carbon metabolism, eco01230 Biosynthesis of amino acids
b2934	12.2178	-2.58018	0.00115493	cmtB	putative mannitol-specific enzyme IIA component of PTS	eco00051 Fructose and mannose metabolism, eco02060 Phosphotransferase system (PTS)
b3008	3075.4	-3.17458	3.8e-15	metC	cystathionine beta-lyase, PLP-dependent	eco00270 Cysteine and methionine metabolism, eco00450 Selenocompound metabolism, eco01100 Metabolic pathways, eco01110 Biosynthesis of secondary metabolites, eco01230 Biosynthesis of amino acids
b3012	701.295	-2.23754	2.49e-05	dkgA	2,5-diketo-D-gluconate reductase A
b3049	1754.95	-3.25758	1.93e-06	glgS	motility and biofilm regulator
b3073	208.491	-2.62915	1.33e-08	patA	putrescine:2-oxoglutaric acid aminotransferase, PLP-dependent	eco00330 Arginine and proline metabolism, eco01100 Metabolic pathways
b3074	832.182	-2.42216	0.000181661	ygjH	putative tRNA binding protein; putative tRNA corner chaperone
b3076	3893.96	-3.01074	5.89e-06	ebgA	evolved beta-D-galactosidase, alpha subunit	eco00052 Galactose metabolism, eco00511 Other glycan degradation, eco01100 Metabolic pathways
b3077	574.68	-3.1447	5.3e-06	ebgC	evolved beta-D-galactosidase, beta subunit; cupin superfamily	eco00052 Galactose metabolism, eco00511 Other glycan degradation, eco01100 Metabolic pathways
b3078	1041.86	-4.08054	3.85e-07	ygjI	putative transporter
b3080	821.991	-2.93629	8.23e-07	ygjK	alpha-glucosidase
b3081	106.396	-2.0133	1.05e-06	fadH	2,4-dienoyl-CoA reductase, NADH and FMN-linked
b3091	3110.26	-3.87666	1.22e-10	uxaA	altronate hydrolase	eco00040 Pentose and glucuronate interconversions, eco01100 Metabolic pathways
b3092	7335.45	-4.09175	2.8e-11	uxaC	uronate isomerase	eco00040 Pentose and glucuronate interconversions, eco01100 Metabolic pathways
b3093	3069.27	-5.36839	3.22e-62	exuT	hexuronate transporter
b3097	5294.5	-2.20667	8.93e-08	yqjC	DUF1090 family putative periplasmic protein
b3098	1958.15	-2.6734	1e-12	yqjD	membrane-anchored ribosome-binding protein
b3099	430.052	-2.8169	5.29e-12	yqjE	DUF1469 family inner membrane protein
b3132	1254.28	-6.03109	5.91e-19	kbaZ	tagatose 6-phosphate aldolase 1, kbaZ subunit	eco00052 Galactose metabolism, eco01100 Metabolic pathways
b3133	468.2	-5.47617	5.24e-16	agaV	N-acetylgalactosamine-specific enzyme IIB component of PTS	eco00052 Galactose metabolism, eco02060 Phosphotransferase system (PTS)
b3136	2957.51	-6.7999	2.21e-34	agaS	tagatose-6-phosphate ketose/aldose isomerase
b3137	1551.85	-6.65256	7.46e-23	kbaY	tagatose 6-phosphate aldolase 1, kbaY subunit	eco00052 Galactose metabolism, eco01100 Metabolic pathways
b3138	458.238	-5.34884	4.72e-17	agaB	N-acetylgalactosamine-specific enzyme IIB component of PTS	eco00052 Galactose metabolism, eco02060 Phosphotransferase system (PTS)
b3139	235.834	-5.45534	7.17e-15	agaC	N-acetylgalactosamine-specific enzyme IIC component of PTS	eco00052 Galactose metabolism, eco02060 Phosphotransferase system (PTS)
b3140	232.363	-4.90402	5.24e-16	agaD	N-acetylgalactosamine-specific enzyme IID component of PTS	eco00052 Galactose metabolism, eco02060 Phosphotransferase system (PTS)
b3141	191.47	-4.22942	1.78e-10	agaI	galactosamine-6-phosphate isomerase	eco00052 Galactose metabolism
b3172	15116.8	-2.67445	1.85e-09	argG	argininosuccinate synthetase	eco00220 Arginine biosynthesis, eco00250 Alanine, aspartate and glutamate metabolism, eco01100 Metabolic pathways, eco01110 Biosynthesis of secondary metabolites, eco01130 Biosynthesis of antibiotics, eco01230 Biosynthesis of amino acids
b3221	4768.52	-5.31316	3.71e-22	yhcH	DUF386 family protein, cupin superfamily
b3222	3640.69	-5.13965	2.07e-14	nanK	N-acetylmannosamine kinase	eco00520 Amino sugar and nucleotide sugar metabolism, eco01100 Metabolic pathways
b3223	3080.74	-5.78352	2.52e-23	nanE	putative N-acetylmannosamine-6-P epimerase	eco00520 Amino sugar and nucleotide sugar metabolism
b3225	25732.3	-5.06726	2.58e-14	nanA	N-acetylneuraminate lyase	eco00520 Amino sugar and nucleotide sugar metabolism
b3236	16341.4	-2.2627	9.69e-11	mdh	malate dehydrogenase, NAD(P)-binding	eco00020 Citrate cycle (TCA cycle), eco00270 Cysteine and methionine metabolism, eco00620 Pyruvate metabolism, eco00630 Glyoxylate and dicarboxylate metabolism, eco00680 Methane metabolism, eco01100 Metabolic pathways, eco01110 Biosynthesis of secondary metabolites, eco01120 Microbial metabolism in diverse environments, eco01130 Biosynthesis of antibiotics, eco01200 Carbon metabolism
b3359	2774.82	-2.15929	5.62e-07	argD	bifunctional acetylornithine aminotransferase and succinyldiaminopimelate aminotransferase	eco00220 Arginine biosynthesis, eco00300 Lysine biosynthesis, eco01100 Metabolic pathways, eco01110 Biosynthesis of secondary metabolites, eco01120 Microbial metabolism in diverse environments, eco01130 Biosynthesis of antibiotics, eco01210 2-Oxocarboxylic acid metabolism, eco01230 Biosynthesis of amino acids
b3410	63.8074	-2.1879	4.35e-06	feoC	putative DNA-binding transcriptional regulator
b3426	2556.33	-2.21339	0.00327672	glpD	sn-glycerol-3-phosphate dehydrogenase, aerobic, FAD/NAD(P)-binding	eco00564 Glycerophospholipid metabolism, eco01110 Biosynthesis of secondary metabolites
b3429	1947.97	-2.76478	3.1e-16	glgA	glycogen synthase	eco00500 Starch and sucrose metabolism, eco01100 Metabolic pathways, eco01110 Biosynthesis of secondary metabolites, eco02026 Biofilm formation - Escherichia coli
b3430	2870.43	-2.28406	7.52e-09	glgC	glucose-1-phosphate adenylyltransferase	eco00500 Starch and sucrose metabolism, eco00520 Amino sugar and nucleotide sugar metabolism, eco01100 Metabolic pathways, eco01110 Biosynthesis of secondary metabolites, eco02026 Biofilm formation - Escherichia coli
b3431	1739.82	-2.23064	1.23e-08	glgX	glycogen debranching enzyme	eco00500 Starch and sucrose metabolism, eco01100 Metabolic pathways
b3432	2201.85	-2.44169	3.96e-15	glgB	1,4-alpha-glucan branching enzyme	eco00500 Starch and sucrose metabolism, eco01100 Metabolic pathways, eco01110 Biosynthesis of secondary metabolites
b3452	38.7552	-2.0626	5.39e-06	ugpA	sn-glycerol-3-phosphate ABC transporter permease	eco02010 ABC transporters
b3456	683.856	-2.10666	1.51e-06	livM	branched-chain amino acid ABC transporter permease	eco02010 ABC transporters, eco02024 Quorum sensing
b3457	406.162	-2.02119	8.24e-05	livH	branched-chain amino acid ABC transporter permease	eco02010 ABC transporters, eco02024 Quorum sensing
b3485	271.401	-2.35113	9.5e-05	yhhJ	putative ABC transporter permease
b3486	545.049	-2.28908	1.48e-06	rbbA	ribosome-associated ATPase: ATP-binding protein/ATP-binding membrane protein
b3491	112.456	-2.55237	1.91e-06	yhiM	acid resistance protein, inner membrane
b3495	8288.4	-2.5126	9.13e-11	uspA	universal stress global response regulator
b3506	311.058	-2.76134	0.000309527	slp	outer membrane lipoprotein
b3508	246.284	-2.27957	0.00129184	yhiD	putative Mg(2+) transport ATPase, inner membrane protein
b3509	5740.96	-2.94473	0.000398675	hdeB	acid-resistance protein
b3510	4118.91	-3.52856	8.31e-06	hdeA	stress response protein acid-resistance protein
b3511	480.638	-2.67864	0.000606245	hdeD	acid-resistance membrane protein
b3516	999.126	-3.32198	2.33e-11	gadX	acid resistance regulon transcriptional activator; autoactivator
b3523	1168.7	-4.30306	2.35e-18	yhjE	putative MFS transporter; membrane protein
b3548	392.238	-2.63431	3.2e-14	yhjY	autotransporter beta-domain protein
b3555	1564.65	-3.67187	1.04e-10	yiaG	HTH_CROC1 family putative transcriptional regulator
b3565	5689.92	-3.58676	8.19e-05	xylA	D-xylose isomerase	eco00040 Pentose and glucuronate interconversions, eco00051 Fructose and mannose metabolism, eco01100 Metabolic pathways
b3566	3992.35	-5.27764	1.05e-09	xylF	D-xylose transporter subunit	eco02010 ABC transporters
b3567	1398.14	-4.33148	1.17e-07	xylG	D-xylose ABC transporter dual domain ATPase	eco02010 ABC transporters
b3568	992.041	-2.91302	3.18e-05	xylH	D-xylose ABC transporter permease	eco02010 ABC transporters
b3569	731.64	-2.20349	0.000277411	xylR	xylose divergent operon transcriptional activator
b3576	48.8166	-3.91721	3.07e-06	yiaL	DUF386 family protein
b3579	153.479	-3.50671	1.68e-05	yiaO	2,3-diketo-L-gulonate-binding periplasmic protein
b3581	85.3607	-4.75133	5.93e-08	sgbH	3-keto-L-gulonate 6-phosphate decarboxylase	eco00040 Pentose and glucuronate interconversions, eco00053 Ascorbate and aldarate metabolism, eco01100 Metabolic pathways, eco01120 Microbial metabolism in diverse environments
b3582	189.7	-3.91913	2.36e-07	sgbU	putative L-xylulose 5-phosphate 3-epimerase	eco00040 Pentose and glucuronate interconversions, eco00053 Ascorbate and aldarate metabolism, eco01100 Metabolic pathways, eco01120 Microbial metabolism in diverse environments
b3583	135.812	-3.81602	3.22e-07	sgbE	L-ribulose-5-phosphate 4-epimerase	eco00040 Pentose and glucuronate interconversions, eco00053 Ascorbate and aldarate metabolism, eco01100 Metabolic pathways, eco01120 Microbial metabolism in diverse environments
b3657	424.64	-2.20441	1.8e-05	yicJ	putative transporter
b3661	1032.11	-2.48587	2.63e-09	nlpA	cytoplasmic membrane lipoprotein-28	eco02010 ABC transporters
b3670	289.49	-4.01716	9.65e-07	ilvN	acetolactate synthase 1 small subunit	eco00290 Valine, leucine and isoleucine biosynthesis, eco00650 Butanoate metabolism, eco00660 C5-Branched dibasic acid metabolism, eco00770 Pantothenate and CoA biosynthesis, eco01100 Metabolic pathways, eco01110 Biosynthesis of secondary metabolites, eco01130 Biosynthesis of antibiotics, eco01210 2-Oxocarboxylic acid metabolism, eco01230 Biosynthesis of amino acids
b3671	3935.63	-3.69711	3.52e-08	ilvB	acetolactate synthase 2 large subunit	eco00290 Valine, leucine and isoleucine biosynthesis, eco00650 Butanoate metabolism, eco00660 C5-Branched dibasic acid metabolism, eco00770 Pantothenate and CoA biosynthesis, eco01100 Metabolic pathways, eco01110 Biosynthesis of secondary metabolites, eco01130 Biosynthesis of antibiotics, eco01210 2-Oxocarboxylic acid metabolism, eco01230 Biosynthesis of amino acids
b3691	522.066	-4.11652	3.13e-12	dgoT	D-galactonate transporter
b3693	485.986	-3.61151	2.3e-13	dgoK	2-oxo-3-deoxygalactonate kinase	eco00052 Galactose metabolism, eco01100 Metabolic pathways
b3750	2253.91	-3.12809	1.8e-10	rbsC	D-ribose ABC transporter permease	eco02010 ABC transporters
b3751	8312.34	-2.9533	1.77e-11	rbsB	D-ribose ABC transporter periplasmic binding protein; ribose chemotaxis receptor	eco02010 ABC transporters, eco02030 Bacterial chemotaxis
b3769	5159.44	-3.32423	6.09e-09	ilvM	acetolactate synthase 2 small subunit	eco00290 Valine, leucine and isoleucine biosynthesis, eco00650 Butanoate metabolism, eco00660 C5-Branched dibasic acid metabolism, eco00770 Pantothenate and CoA biosynthesis, eco01100 Metabolic pathways, eco01110 Biosynthesis of secondary metabolites, eco01130 Biosynthesis of antibiotics, eco01210 2-Oxocarboxylic acid metabolism, eco01230 Biosynthesis of amino acids
b3770	4952.86	-3.13285	1.77e-08	ilvE	branched-chain amino acid aminotransferase	eco00270 Cysteine and methionine metabolism, eco00280 Valine, leucine and isoleucine degradation, eco00290 Valine, leucine and isoleucine biosynthesis, eco00770 Pantothenate and CoA biosynthesis, eco01100 Metabolic pathways, eco01110 Biosynthesis of secondary metabolites, eco01130 Biosynthesis of antibiotics, eco01210 2-Oxocarboxylic acid metabolism, eco01230 Biosynthesis of amino acids
b3771	6187.01	-2.99734	1.91e-05	ilvD	dihydroxyacid dehydratase	eco00290 Valine, leucine and isoleucine biosynthesis, eco00770 Pantothenate and CoA biosynthesis, eco01100 Metabolic pathways, eco01110 Biosynthesis of secondary metabolites, eco01130 Biosynthesis of antibiotics, eco01210 2-Oxocarboxylic acid metabolism, eco01230 Biosynthesis of amino acids
b3772	2784.67	-2.64548	4.68e-05	ilvA	l-threonine dehydratase, biosynthetic; also known as threonine deaminase	eco00260 Glycine, serine and threonine metabolism, eco00290 Valine, leucine and isoleucine biosynthesis, eco01100 Metabolic pathways, eco01110 Biosynthesis of secondary metabolites, eco01130 Biosynthesis of antibiotics, eco01200 Carbon metabolism, eco01230 Biosynthesis of amino acids
b3828	4015.72	-3.93038	9.28e-13	metR	methionine biosynthesis regulon transcriptional regulator
b3829	106875	-4.818	6.59e-13	metE	5-methyltetrahydropteroyltriglutamate-homocysteine S-methyltransferase	eco00270 Cysteine and methionine metabolism, eco00450 Selenocompound metabolism, eco01100 Metabolic pathways, eco01110 Biosynthesis of secondary metabolites, eco01230 Biosynthesis of amino acids
b3830	573.502	-2.84925	4.38e-16	ysgA	putative carboxymethylenebutenolidase	eco00361 Chlorocyclohexane and chlorobenzene degradation, eco00364 Fluorobenzoate degradation, eco00623 Toluene degradation, eco01100 Metabolic pathways, eco01110 Biosynthesis of secondary metabolites, eco01120 Microbial metabolism in diverse environments, eco01130 Biosynthesis of antibiotics
b3922	2178.98	-3.05836	2.05e-21	yiiS	UPF0381 family protein
b3923	2135.48	-3.41207	2.7e-12	uspD	stress-induced protein
b3926	4158.53	-2.98732	9.67e-06	glpK	glycerol kinase	eco00561 Glycerolipid metabolism, eco01100 Metabolic pathways
b3927	1146.55	-3.18196	8.5e-06	glpF	glycerol facilitator
b3939	12299.3	-3.38978	8.46e-12	metB	cystathionine gamma-synthase, PLP-dependent	eco00270 Cysteine and methionine metabolism, eco00450 Selenocompound metabolism, eco00920 Sulfur metabolism, eco01100 Metabolic pathways, eco01110 Biosynthesis of secondary metabolites, eco01130 Biosynthesis of antibiotics, eco01230 Biosynthesis of amino acids
b3940	9034.34	-3.62993	1.59e-20	metL	Bifunctional aspartokinase/homoserine dehydrogenase 2	eco00260 Glycine, serine and threonine metabolism, eco00261 Monobactam biosynthesis, eco00270 Cysteine and methionine metabolism, eco00300 Lysine biosynthesis, eco01100 Metabolic pathways, eco01110 Biosynthesis of secondary metabolites, eco01120 Microbial metabolism in diverse environments, eco01130 Biosynthesis of antibiotics, eco01230 Biosynthesis of amino acids
b3941	23294.7	-4.30647	1.77e-07	metF	5,10-methylenetetrahydrofolate reductase	eco00670 One carbon pool by folate, eco01100 Metabolic pathways, eco01120 Microbial metabolism in diverse environments, eco01200 Carbon metabolism
b3945	1157.29	-2.24933	0.00100393	gldA	glycerol dehydrogenase, NAD+ dependent; 1,2-propanediol:NAD+ oxidoreductase	eco00561 Glycerolipid metabolism, eco00640 Propanoate metabolism, eco01100 Metabolic pathways
b3957	1876.66	-2.20213	1.8e-10	argE	acetylornithine deacetylase	eco00220 Arginine biosynthesis, eco01100 Metabolic pathways, eco01110 Biosynthesis of secondary metabolites, eco01130 Biosynthesis of antibiotics, eco01210 2-Oxocarboxylic acid metabolism, eco01230 Biosynthesis of amino acids
b3958	3000.02	-3.0847	1.32e-12	argC	N-acetyl-gamma-glutamylphosphate reductase, NAD(P)-binding	eco00220 Arginine biosynthesis, eco01100 Metabolic pathways, eco01110 Biosynthesis of secondary metabolites, eco01130 Biosynthesis of antibiotics, eco01210 2-Oxocarboxylic acid metabolism, eco01230 Biosynthesis of amino acids
b3959	2920.52	-3.0416	6.6e-13	argB	acetylglutamate kinase	eco00220 Arginine biosynthesis, eco01100 Metabolic pathways, eco01110 Biosynthesis of secondary metabolites, eco01130 Biosynthesis of antibiotics, eco01210 2-Oxocarboxylic acid metabolism, eco01230 Biosynthesis of amino acids
b3960	6357.61	-2.39522	4.48e-08	argH	argininosuccinate lyase	eco00220 Arginine biosynthesis, eco00250 Alanine, aspartate and glutamate metabolism, eco01100 Metabolic pathways, eco01110 Biosynthesis of secondary metabolites, eco01130 Biosynthesis of antibiotics, eco01230 Biosynthesis of amino acids
b4013	10913.4	-3.68237	8.17e-07	metA	homoserine O-transsuccinylase	eco00270 Cysteine and methionine metabolism, eco00920 Sulfur metabolism, eco01100 Metabolic pathways, eco01110 Biosynthesis of secondary metabolites, eco01230 Biosynthesis of amino acids
b4014	581.399	-2.70777	8.24e-11	aceB	malate synthase A	eco00620 Pyruvate metabolism, eco00630 Glyoxylate and dicarboxylate metabolism, eco01100 Metabolic pathways, eco01110 Biosynthesis of secondary metabolites, eco01120 Microbial metabolism in diverse environments, eco01200 Carbon metabolism
b4015	330.772	-3.19031	6.8e-15	aceA	isocitrate lyase	eco00630 Glyoxylate and dicarboxylate metabolism, eco01100 Metabolic pathways, eco01110 Biosynthesis of secondary metabolites, eco01120 Microbial metabolism in diverse environments, eco01200 Carbon metabolism
b4021	148.71	-2.16764	4.11e-06	pepE	peptidase E, alpha-aspartyl dipeptidase
b4024	3164.28	-2.09568	3.06e-13	lysC	lysine-sensitive aspartokinase 3	eco00260 Glycine, serine and threonine metabolism, eco00261 Monobactam biosynthesis, eco00270 Cysteine and methionine metabolism, eco00300 Lysine biosynthesis, eco01100 Metabolic pathways, eco01110 Biosynthesis of secondary metabolites, eco01120 Microbial metabolism in diverse environments, eco01130 Biosynthesis of antibiotics, eco01210 2-Oxocarboxylic acid metabolism, eco01230 Biosynthesis of am…
b4032	280.381	-3.95095	2.94e-10	malG	maltose transporter subunit	eco02010 ABC transporters
b4033	610.756	-2.63131	0.000687061	malF	maltose transporter subunit	eco02010 ABC transporters
b4035	2844.22	-3.96485	2.62e-05	malK	maltose ABC transportor ATPase	eco02010 ABC transporters
b4036	7223.15	-4.26185	1.15e-07	lamB	maltose outer membrane porin (maltoporin)
b4037	1019.48	-2.59033	0.00129886	malM	maltose regulon periplasmic protein
b4055	562.074	-2.10662	7.77e-14	aphA	acid phosphatase/phosphotransferase, class B, non-specific	eco00740 Riboflavin metabolism, eco01100 Metabolic pathways
b4069	694.801	-2.73634	2.33e-05	acs	acetyl-CoA synthetase	eco00010 Glycolysis / Gluconeogenesis, eco00620 Pyruvate metabolism, eco00640 Propanoate metabolism, eco00680 Methane metabolism, eco01100 Metabolic pathways, eco01110 Biosynthesis of secondary metabolites, eco01120 Microbial metabolism in diverse environments, eco01130 Biosynthesis of antibiotics, eco01200 Carbon metabolism
b4072	11.3251	-2.57231	0.000222477	nrfC	formate-dependent nitrite reductase, 4Fe4S subunit
b4119	2138.47	-4.08665	2.31e-15	melA	alpha-galactosidase, NAD(P)-binding	eco00052 Galactose metabolism, eco00561 Glycerolipid metabolism, eco00600 Sphingolipid metabolism
b4126	409.051	-2.31093	6.35e-07	yjdI	putative 4Fe-4S mono-cluster protein
b4132	321.8	-5.36924	4.67e-11	cadB	putative lysine/cadaverine transporter
b4149	197.671	-3.11714	4.66e-07	blc	outer membrane lipoprotein cell division and growth lipocalin
b4152	58.6249	-2.57789	9.17e-13	frdC	fumarate reductase (anaerobic), membrane anchor subunit	eco00020 Citrate cycle (TCA cycle), eco00190 Oxidative phosphorylation, eco00620 Pyruvate metabolism, eco00650 Butanoate metabolism, eco01100 Metabolic pathways, eco01110 Biosynthesis of secondary metabolites, eco01120 Microbial metabolism in diverse environments, eco01130 Biosynthesis of antibiotics, eco01200 Carbon metabolism, eco02020 Two-component system
b4153	148.504	-2.1734	6.91e-11	frdB	fumarate reductase (anaerobic), Fe-S subunit	eco00020 Citrate cycle (TCA cycle), eco00190 Oxidative phosphorylation, eco00620 Pyruvate metabolism, eco00650 Butanoate metabolism, eco01100 Metabolic pathways, eco01110 Biosynthesis of secondary metabolites, eco01120 Microbial metabolism in diverse environments, eco01130 Biosynthesis of antibiotics, eco01200 Carbon metabolism, eco02020 Two-component system
b4154	457.116	-2.4222	7.33e-10	frdA	anaerobic fumarate reductase catalytic and NAD/flavoprotein subunit	eco00020 Citrate cycle (TCA cycle), eco00190 Oxidative phosphorylation, eco00620 Pyruvate metabolism, eco00650 Butanoate metabolism, eco01100 Metabolic pathways, eco01110 Biosynthesis of secondary metabolites, eco01120 Microbial metabolism in diverse environments, eco01130 Biosynthesis of antibiotics, eco01200 Carbon metabolism, eco02020 Two-component system
b4189	253.234	-2.43262	3.08e-11	bsmA	bioflm peroxide resistance protein
b4227	715.564	-3.26592	4.25e-07	ytfQ	galactofuranose ABC transporter periplasmic binding protein
b4230	47.437	-2.18558	2.47e-05	ytfT	putative sugar ABC transporter permease
b4269	415.154	-2.34261	1.52e-05	ahr	broad specificity NADPH-dependent aldehyde reductase, Zn-containing
b4309	1418.18	-4.81349	8.07e-10	nanS	9-O-acetyl N-acetylneuraminic acid esterase
b4310	11220.1	-5.28334	2.05e-10	nanM	N-acetylneuraminic acid mutarotase
b4311	5891.03	-7.24943	6.47e-21	nanC	N-acetylnuraminic acid outer membrane channel protein
b4322	18148.8	-3.20085	1.62e-07	uxuA	mannonate hydrolase	eco00040 Pentose and glucuronate interconversions, eco01100 Metabolic pathways
b4330	709.388	-5.24187	8.61e-30	yjiH	nucleoside recognition pore and gate family putative inner membrane transporter
b4460	173.144	-2.82515	1.01e-06	araH	L-arabinose ABC transporter permease	eco02010 ABC transporters
b4478	394.51	-3.87513	1.26e-06	dgoD	D-galactonate dehydratase	eco00052 Galactose metabolism, eco01100 Metabolic pathways, eco01120 Microbial metabolism in diverse environments
b4485	238.746	-2.27717	8.26e-05	ytfR	putative sugar ABC transporter ATPase
b4511	1377.17	-2.14058	0.00495831	ybdZ	stimulator of EntF adenylation activity, MbtH-like
b4518	168.571	-3.20768	1.3e-09	ymdF	KGG family protein
b4529	437.099	-2.22146	7.31e-14	ydbJ	DUF333 family putative lipoprotein
b4544	46.0345	-2.10713	4.2e-06	arnE	undecaprenyl phosphate-alpha-L-ara4N exporter; flippase ArnEF subunit	eco01503 Cationic antimicrobial peptide (CAMP) resistance
b4671	855.767	-4.76374	1.38e-08	ykgR	uncharacterized protein
