# Supplementary material for: Emerging roles for ABC transporters as virulence factors in uropathogenic Escherichia coli
Source: Proc Natl Acad Sci U S A. 2024 Apr 12;121(16):e2310693121. doi: 10.1073/pnas.2310693121 (PMC11032443; doi:10.1073/pnas.2310693121)
Supplement: Supplementary file 4 — Dataset S03 (XLSX) [file pnas.2310693121.sd03.xlsx]

## Sheet: Dataset S3A
GeneID	pool #	logFC	logCPM	PValue	FDR	input	u1	u2	u3	u4	u5	u6	u7	u8	u9	u10	u11	u12	u13	u14	u15
ID=gene-c0024;Name=nhaA;gbkey=Gene;gene=nhaA;gene_biotype=protein_coding;locus_tag=c0024	3	0.0568773	12.5131	0.000313911	1	18064	4768	4	494	3494	28	78	14	34	5	13678	200	442	11615	108111	2532
ID=gene-c0049;Name=caiT;gbkey=Gene;gene=caiT;gene_biotype=protein_coding;locus_tag=c0049	3	-1.79025	10.5485	0.589127	0.964111	14392	7176	37	643	5272	22	104	9	3	2745	14954	1461	528	15526	931	4075
ID=gene-c0055;Name=yaaU;gbkey=Gene;gene=yaaU;gene_biotype=protein_coding;locus_tag=c0055	2	-1.37031	13.2409	0.380255	1	132035	23377	18695	34493	52922		16657	9970	134390	663	92602
ID=gene-c0056;Name=yabF;gbkey=Gene;gene=yabF;gene_biotype=protein_coding;locus_tag=c0056	3	-0.697315	10.6819	0.0739136	0.999609	8219	28298	1592	2876	4565	79	107	518	23	3330	10033	2291	302	5655	253	2217
ID=gene-c0083;Name=yabK;gbkey=Gene;gene=yabK;gene_biotype=protein_coding;locus_tag=c0083	1	-2.75799	8.78816	0.231162	1	17989	11	893	53	395	249	15	2413	21	11478		654	6620	991	4
ID=gene-c0084;Name=tbpA;gbkey=Gene;gene=tbpA;gene_biotype=protein_coding;locus_tag=c0084	1	-0.854027	11.4517	0.769241	1	40681	10369	11616	175	32	763	19508	37660	185	15342		6099	44932	47942	182
ID=gene-c0131;Name=aroP;gbkey=Gene;gene=aroP;gene_biotype=protein_coding;locus_tag=c0131	3	0.449162	11.4938	0.0204536	1	6888	7809	27	731	4255	148	38008	86	10	29	7306	51	246	3453	454	1599
ID=gene-c0156;Name=yadG;gbkey=Gene;gene=yadG;gene_biotype=protein_coding;locus_tag=c0156	1	1.3356	13.5136	0.730357	1	41159	277	11794	274	377286	63577	5189	158933	665	19180		5305	72206	53106	479
ID=gene-c0157;Name=yadH;gbkey=Gene;gene=yadH;gene_biotype=protein_coding;locus_tag=c0157	1	-2.28717	11.0032	0.365525	1	66657	21441	1916	81	72	1295	634	8606	131	56009		2040	12203	6442	80
ID=gene-c0170;Name=htrE;gbkey=Gene;gene=htrE;gene_biotype=protein_coding;locus_tag=c0170	3	-0.843778	11.126	0.103252	0.991022	12251	18209	29	1565	14852	81	328	105	22	403	12988	56	489	15497	11403	4972
ID=gene-c0185;Name=fhuA;gbkey=Gene;gene=fhuA;gene_biotype=protein_coding;locus_tag=c0185	3	-1.77896	9.82095	0.583349	0.964111	8633	4342	6	420	4030	44	74	14	7	130	12551	3	356	9670	215	1994
ID=gene-c0187;Name=fhuD;gbkey=Gene;gene=fhuD;gene_biotype=protein_coding;locus_tag=c0187	1	-1.3756	10.9683	0.607933	1	39660	7866	3223	210	17310	56557	327	8229	382	9139		1769	6867	10626	245
ID=gene-c0188;Name=fhuB;gbkey=Gene;gene=fhuB;gene_biotype=protein_coding;locus_tag=c0188	1	-1.46681	11.3551	0.603411	1	54647	737	2165	319	232	140673	678	13017	526	184		188	4485	4869	335
ID=gene-c0194;Name=yadT;gbkey=Gene;gene=yadT;gene_biotype=protein_coding;locus_tag=c0194	1	0.0779206	12.0579	0.98225	1	34461	67	280558	4668	190	269	87	23212	113	49		1037	4228	2763	63
ID=gene-c0238;Name=yaeC;gbkey=Gene;gene=yaeC;gene_biotype=protein_coding;locus_tag=c0238	1	-0.264873	11.8655	0.935873	1	37563	98	249129	3703	238	607	1551	968	124	4036		368	6660	6020	95
ID=gene-c0240;Name=abc;gbkey=Gene;gene=abc;gene_biotype=protein_coding;locus_tag=c0240	1	-0.0548114	12.4481	0.986703	1	49195	214	172915	2715	91955	8348	180	28464	279	34085		1903	7774	31811	263
ID=gene-c0294;Name=c0294;gbkey=Gene;gene_biotype=protein_coding;locus_tag=c0294	3	-1.95791	0.542318	1.84893	0.964111	6	2	0	0	6	0	0	0	0	0	6	0	1	1	0	0
ID=gene-c0332;Name=c0332;gbkey=Gene;gene_biotype=protein_coding;locus_tag=c0332	2	-0.464709	12.8339	0.784639	1	59330	19345	11700	27139	27249		12802	3308	104348	1645	96559
ID=gene-c0334;Name=c0334;gbkey=Gene;gene_biotype=protein_coding;locus_tag=c0334	2	1.05589	14.5727	0.626346	1	75562	70053	58152	96220	74483		400015	20846	379905	5196	2977
ID=gene-c0335;Name=c0335;gbkey=Gene;gene_biotype=protein_coding;locus_tag=c0335	2	-1.83587	11.5557	0.241748	1	52250	18124	10938	13322	19184		6669	830	109421	63	492
ID=gene-c0336;Name=c0336;gbkey=Gene;gene_biotype=protein_coding;locus_tag=c0336	2	-0.153908	13.017	0.922908	1	55740	23631	123196	22050	26549		10136	12315	113958	34451	12433
ID=gene-c0350;Name=c0350;gbkey=Gene;gene_biotype=protein_coding;locus_tag=c0350	3	-0.739061	10.9474	0.0795147	0.998067	10142	27377	39	2425	17615	5329	376	688	27	152	8381	21	387	6064	695	2685
ID=gene-c0360;Name=c0360;gbkey=Gene;gene_biotype=protein_coding;locus_tag=c0360	3	-0.0535293	11.634	0.000336925	1	10551	18013	78	1705	21398	75	437	5	28776	370	13996	32	462	15048	2248	3991
ID=gene-c0361;Name=c0361;gbkey=Gene;gene_biotype=protein_coding;locus_tag=c0361	1	-4.20891	8.33496	0.0430932	1	22536	16	1691	48	21	80	10	6	912	18		73	4540	4356	11
ID=gene-c0362;Name=c0362;gbkey=Gene;gene_biotype=protein_coding;locus_tag=c0362	3	1.99829	12.3856	0.284074	0.964111	4506	3103	5635	364	11395	57	77695	10	23	166	6365	569	207	3987	165	1447
ID=gene-c0378;Name=mbhA;gbkey=Gene;gene=mbhA;gene_biotype=protein_coding;locus_tag=c0378	3	1.09669	11.7511	0.118126	0.985745	5346	6511	2258	712	5065	21903	99	2856	199	9713	5643	1786	197	6270	500	43632
ID=gene-c0388;Name=phoE;gbkey=Gene;gene=phoE;gene_biotype=protein_coding;locus_tag=c0388	3	-0.00964825	10.4796	1.17293e-05	1	4605	3624	186	4626	12279	112	208	74	48	58	3086	12	111	8964	342	24389
ID=gene-c0393;Name=c0393;gbkey=Gene;gene_biotype=protein_coding;locus_tag=c0393	3	-0.762329	6.45067	0.115509	0.985911	451	314	16	32	100	7	17	8	47	98	1018	76	20	1329	56	183
ID=gene-c0434;Name=betT;gbkey=Gene;gene=betT;gene_biotype=protein_coding;locus_tag=c0434	3	1.23672	11.2688	0.130707	0.985008	3482	1654	79	145	2216	31	56	4	47700	111	6145	23	224	2328	40	910
ID=gene-c0448;Name=yahN;gbkey=Gene;gene=yahN;gene_biotype=protein_coding;locus_tag=c0448	3	-0.45542	10.4948	0.0292802	1	6198	31743	409	3286	6177	255	141	87	11	146	4944	107	2785	4623	183	1437
ID=gene-c0455;Name=codB;gbkey=Gene;gene=codB;gene_biotype=protein_coding;locus_tag=c0455	3	-1.55935	9.83504	0.454655	0.964111	7689	5201	1256	666	6130	98	118	36	13	30	13795	28	551	2767	861	1602
ID=gene-c0458;Name=lacY;gbkey=Gene;gene=lacY;gene_biotype=protein_coding;locus_tag=c0458	2	3.43011	15.7819	0.345591	1	35138	18510	22482	37358	22180		8385	1960722	94757	184	1313
ID=gene-c0472;Name=tauA;gbkey=Gene;gene=tauA;gene_biotype=protein_coding;locus_tag=c0472	1	2.17263	14.5828	0.615243	1	48985	10669	55145	3807	17372	18223	242	52436	476	73168		1029203	66404	75613	871
ID=gene-c0482;Name=sbmA;gbkey=Gene;gene=sbmA;gene_biotype=protein_coding;locus_tag=c0482	3	1.69563	13.0063	0.213164	0.964111	8514	6766	676	4061	9757	140	215	119428	7178	1167	7653	89	285	1499	264	1150
ID=gene-c0492;Name=yaiC;gbkey=Gene;gene=yaiC;gene_biotype=protein_coding;locus_tag=c0492	3	0.789379	1.0361	0.169065	0.972695	2	1	0	0	5	0	3	0	2	6	3	1	2	4	5	2
ID=gene-c0504;Name=araJ;gbkey=Gene;gene=araJ;gene_biotype=protein_coding;locus_tag=c0504	2	-1.08253	12.0367	0.456498	1	48915	24736	3822	35835	24646		8996	8358	52530	18341	953
ID=gene-c0512;Name=proY;gbkey=Gene;gene=proY;gene_biotype=protein_coding;locus_tag=c0512	3	0.946964	12.4488	0.0878542	0.99528	9588	14855	2937	1490	5244	13119	128	1978	51392	37022	21604	1890	4527	4029	499	2039
ID=gene-c0521;Name=tsx;gbkey=Gene;gene=tsx;gene_biotype=protein_coding;locus_tag=c0521	3	3.14948	12.4016	0.614388	0.964111	2070	19117	20	1714	3829	56135	72	7410	13	18333	1828	992	63	1637	12552	6925
ID=gene-c0565;Name=mdlA;gbkey=Gene;gene=mdlA;gene_biotype=protein_coding;locus_tag=c0565	1	-2.75266	9.03196	0.22857	1	21252	455	282	49	80	439	34	4092	97	18079		566	1768	1224	52
ID=gene-c0566;Name=mdlB;gbkey=Gene;gene=mdlB;gene_biotype=protein_coding;locus_tag=c0566	1	-4.41768	8.67055	0.0290367	1	30120	583	1185	25	8	2122	19	1633	51	17		122	4769	2478	24
ID=gene-c0580;Name=acrB;gbkey=Gene;gene=acrB;gene_biotype=protein_coding;locus_tag=c0580	3	3.23142	13.894	0.605781	0.964111	5506	2808	25890	11117	4260	154413	191	19702	24181	23015	6524	1391	249	3568	37826	4252
ID=gene-c0581;Name=acrA;gbkey=Gene;gene=acrA;gene_biotype=protein_coding;locus_tag=c0581	3	-1.91924	8.57495	0.839205	0.964111	3931	947	807	153	3278	13	71	51	74	104	3623	573	139	2106	139	425
ID=gene-c0584;Name=aefA;gbkey=Gene;gene=aefA;gene_biotype=protein_coding;locus_tag=c0584	3	0.778962	7.65149	0.0827325	0.995706	384	29	196	105	151	1651	15	212	213	188	892	13	60	588	358	310
ID=gene-c0611;Name=ybbL;gbkey=Gene;gene=ybbL;gene_biotype=protein_coding;locus_tag=c0611	1	4.31125	15.1695	0.433058	1	16926	62955	7057	579	514	847	426	2619	739	537		452	15499	6929	2217492
ID=gene-c0616;Name=ybbA;gbkey=Gene;gene=ybbA;gene_biotype=protein_coding;locus_tag=c0616	1	-4.79867	9.38427	0.0239418	1	54171	45	1310	44	11	27	8	107	45	12		94	7105	10928	17
ID=gene-c0617;Name=ybbP;gbkey=Gene;gene=ybbP;gene_biotype=protein_coding;locus_tag=c0617	1	-1.25554	10.7164	0.640096	1	31057	563	21577	27610	303	5175	91	7313	110	3810		1766	18953	16657	5123
ID=gene-c0625;Name=ybbW;gbkey=Gene;gene=ybbW;gene_biotype=protein_coding;locus_tag=c0625	3	-2.11681	9.16249	0.976303	0.964111	6585	2781	281	277	4988	22	107	10	2	187	7121	33	234	1275	1026	1174
ID=gene-c0658;Name=cusC;gbkey=Gene;gene=cusC;gene_biotype=protein_coding;locus_tag=c0658	3	-2.6768	7.85562	1.85188	0.964111	3538	1023	2	96	1826	34	21	3	7	35	1802	16	49	342	908	496
ID=gene-c0660;Name=cusB;gbkey=Gene;gene=cusB;gene_biotype=protein_coding;locus_tag=c0660	3	0.768626	6.39756	0.0821563	0.995775	161	112	8	38	99	68	2	166	1	8	308	223	708	512	2	81
ID=gene-c0661;Name=cusA;gbkey=Gene;gene=cusA;gene_biotype=protein_coding;locus_tag=c0661	3	-1.17723	3.30228	0.403758	0.964111	60	25	0	3	27	10	5	19	3	63	46	1	11	13	23	16
ID=gene-c0662;Name=pheP;gbkey=Gene;gene=pheP;gene_biotype=protein_coding;locus_tag=c0662	3	2.00503	11.4428	0.313885	0.964111	2333	3520	1989	420	2459	373	103	7728	4	570	1328	41	45011	471	162	1851
ID=gene-c0663;Name=ybdG;gbkey=Gene;gene=ybdG;gene_biotype=protein_coding;locus_tag=c0663	3	-1.00823	9.87854	0.169772	0.972049	5706	4154	31	381	7438	14	152	11	7522	755	4838	422	237	2545	311	1424
ID=gene-c0669;Name=fepA;gbkey=Gene;gene=fepA;gene_biotype=protein_coding;locus_tag=c0669	3	0.453592	10.7764	0.0212597	1	4176	1566	20	154	4263	113	95	24	2	73	4797	14	32299	920	147	882
ID=gene-c0675;Name=fepC;gbkey=Gene;gene=fepC;gene_biotype=protein_coding;locus_tag=c0675	1	-3.9489	8.97956	0.0949811	1	32589	10	4	10	3	8	18	7	7	5		12040	39	27	6
ID=gene-c0676;Name=fepG;gbkey=Gene;gene=fepG;gene_biotype=protein_coding;locus_tag=c0676	1	-3.15421	10.7311	0.17232	1	82193	1691	3254	98	65	9823	5533	25443	242	38		13897	7643	3699	77
ID=gene-c0678;Name=ybdA;gbkey=Gene;gene=ybdA;gene_biotype=protein_coding;locus_tag=c0678	2	-2.22043	10.801	0.100562	1	37196	13931	4042	9273	9474		4157	2639	27412	235	389
ID=gene-c0700;Name=ybdS;gbkey=Gene;gene=ybdS;gene_biotype=protein_coding;locus_tag=c0700	3	-0.837233	1.64852	0.227853	0.964111	12	4	3	0	22	10	1	0	2	2	12	0	3	8	0	0
ID=gene-c0712;Name=dcuC;gbkey=Gene;gene=dcuC;gene_biotype=protein_coding;locus_tag=c0712	3	3.21928	13.8529	0.567518	0.964111	5396	7268	427	331835	6600	7188	1486	3393	199	259	7502	86	405	6536	1381	63451
ID=gene-c0715;Name=crcB;gbkey=Gene;gene=crcB;gene_biotype=protein_coding;locus_tag=c0715	3	1.51692	12.6998	0.18155	0.969967	7771	5357	18754	494	3877	513	80	86	114	8894	4022	557	161	5209	115332	1888
ID=gene-c0737;Name=gltK;gbkey=Gene;gene=gltK;gene_biotype=protein_coding;locus_tag=c0737	1	-7.30132	7.90396	6.33687e-05	0.0505954	26287	82	152	13	27	87	18	133	37	25		34	212	659	19
ID=gene-c0738;Name=gltJ;gbkey=Gene;gene=gltJ;gene_biotype=protein_coding;locus_tag=c0738	1	-4.51279	8.52372	0.0242934	1	27875	19	772	4637	42	60	1362	134	45	39		55	807	1088	28
ID=gene-c0739;Name=ybeJ;gbkey=Gene;gene=ybeJ;gene_biotype=protein_coding;locus_tag=c0739	1	-7.37124	2.74844	7.05942e-07	0.00197275	697	0	4	1	0	3	4	0	1	4		2	0	6	6
ID=gene-c0755;Name=nagE;gbkey=Gene;gene=nagE;gene_biotype=protein_coding;locus_tag=c0755	2	-1.04444	10.0244	0.526248	1	11864	4695	3683	3211	4685		8014	599	37177	6	299
ID=gene-c0776;Name=potE;gbkey=Gene;gene=potE;gene_biotype=protein_coding;locus_tag=c0776	3	-0.612422	1.37556	0.118765	0.985745	8	10	0	1	2	2	0	0	2	4	0	1	1	1	0	33
ID=gene-c0826;Name=pnuC;gbkey=Gene;gene=pnuC;gene_biotype=protein_coding;locus_tag=c0826	3	-2.67116	8.32307	1.71627	0.964111	4884	850	3	121	2814	5	162	3	2	14	3798	3	116	1975	85	370
ID=gene-c0827;Name=c0827;gbkey=Gene;gene_biotype=protein_coding;locus_tag=c0827	3	-0.167602	11.1409	0.0034585	1	8069	6917	5	718	26927	21	804	60	84	1259	10106	75	341	11462	427	37481
ID=gene-c0836;Name=modF;gbkey=Gene;gene=modF;gene_biotype=protein_coding;locus_tag=c0836	1	-2.03341	10.451	0.422543	1	39880	4712	1340	42	2783	1892	40	39747	161	12700		518	13262	7074	35
ID=gene-c0840;Name=modA;gbkey=Gene;gene=modA;gene_biotype=protein_coding;locus_tag=c0840	1	-0.281375	11.4741	0.92786	1	28938	523	18331	252	14061	12567	117	17131	87	102722		4633	11836	21008	70
ID=gene-c0841;Name=modB;gbkey=Gene;gene=modB;gene_biotype=protein_coding;locus_tag=c0841	1	-5.5877	8.20899	0.00372625	0.771335	27681	469	17	5	1	140	1025	1226	21	848		55	197	414	7
ID=gene-c0842;Name=modC;gbkey=Gene;gene=modC;gene_biotype=protein_coding;locus_tag=c0842	1	0.263385	-0.0876017	0.870977	1	4	3	1	2	9	7	0	1	0	1		1	7	2	3
ID=gene-c0871;Name=ybhN;gbkey=Gene;gene=ybhN;gene_biotype=protein_coding;locus_tag=c0871	3	2.4051	13.3628	0.381543	0.964111	6719	22583	4750	109867	6478	2406	225	1134	64	115	8258	96850	295	26304	290	6498
ID=gene-c0875;Name=ybhR;gbkey=Gene;gene=ybhR;gene_biotype=protein_coding;locus_tag=c0875	1	1.88379	-0.238458	0.345112	1	1	1	4	10	1	1	0	5	2	0		1	0	3	4
ID=gene-c0876;Name=ybhS;gbkey=Gene;gene=ybhS;gene_biotype=protein_coding;locus_tag=c0876	1	-2.16513	10.603	0.372995	1	47463	935	8172	11032	363	2587	3630	784	2600	44946		2239	3281	5722	267
ID=gene-c0877;Name=ybhF;gbkey=Gene;gene=ybhF;gene_biotype=protein_coding;locus_tag=c0877	1	-4.98368	8.82406	0.0124225	1	38192	2699	1229	27	26	77	18	1249	22	18		126	2788	1674	23
ID=gene-c0890;Name=ybiL;gbkey=Gene;gene=ybiL;gene_biotype=protein_coding;locus_tag=c0890	3	-1.22141	8.7027	0.278722	0.964111	2870	2253	106	218	4672	18	94	103	6	56	3546	6	1210	2274	126	797
ID=gene-c0893;Name=ybiO;gbkey=Gene;gene=ybiO;gene_biotype=protein_coding;locus_tag=c0893	3	-1.93516	9.03606	0.814029	0.964111	5463	1631	1520	204	2865	25	78	44	43	255	6375	23	241	3201	140	961
ID=gene-c0895;Name=glnP;gbkey=Gene;gene=glnP;gene_biotype=protein_coding;locus_tag=c0895	1	-1.16379	9.81969	0.673585	1	15802	22263	7044	147	8964	678	30	2843	48	14		325	4728	2152	22
ID=gene-c0899;Name=ybiF;gbkey=Gene;gene=ybiF;gene_biotype=protein_coding;locus_tag=c0899	3	-0.566792	10.3978	0.04766	1	6218	6188	28	633	25560	316	497	143	29	240	11309	1943	374	5878	545	1954
ID=gene-c0914;Name=yliA;gbkey=Gene;gene=yliA;gene_biotype=protein_coding;locus_tag=c0914	1	0.952714	0.0853417	0.586374	1	3	3	3	0	3	2	4	9	9	4		5	0	1	1
ID=gene-c0915;Name=c0915;gbkey=Gene;gene_biotype=protein_coding;locus_tag=c0915	1	-2.83751	9.42091	0.21159	1	28921	1961	12638	249	2161	162	48	4704	139	101		86	5182	8048	52
ID=gene-c0917;Name=yliD;gbkey=Gene;gene=yliD;gene_biotype=protein_coding;locus_tag=c0917	1	-3.1759	8.61948	0.151861	1	19174	42	3926	39	12	195	1752	7	21	13		276	4387	7202	1240
ID=gene-c0987;Name=potF;gbkey=Gene;gene=potF;gene_biotype=protein_coding;locus_tag=c0987	1	-2.41247	9.76071	0.341997	1	29979	47	235	158	24	151	461	139	38218	391		135	155	186	31
ID=gene-c0988;Name=potG;gbkey=Gene;gene=potG;gene_biotype=protein_coding;locus_tag=c0988	1	0.592359	12.3288	0.876561	1	29715	324	514	73	66	124	63	73	314746	1541		528	1081	1588	67
ID=gene-c0989;Name=potH;gbkey=Gene;gene=potH;gene_biotype=protein_coding;locus_tag=c0989	1	3.49912	15.0355	0.495553	1	27005	13237	7658	2052126	15195	2989	945	2543	332	215		904	11771	5604	341
ID=gene-c0990;Name=potI;gbkey=Gene;gene=potI;gene_biotype=protein_coding;locus_tag=c0990	1	-0.35533	11.0469	0.906664	1	22551	9878	14228	237	525	12038	65	7656	79	43211		1709	30547	38335	84
ID=gene-c0993;Name=artJ;gbkey=Gene;gene=artJ;gene_biotype=protein_coding;locus_tag=c0993	1	2.31021	13.4588	0.585858	1	20462	2644	17743	121915	8512	6004	129	795	525601	5859		2452	21775	21206	2106
ID=gene-c0996;Name=artI;gbkey=Gene;gene=artI;gene_biotype=protein_coding;locus_tag=c0996	1	-2.93076	9.07326	0.193811	1	23681	26	2968	14932	186	228	57	1051	118	41		240	553	1320	1166
ID=gene-c0997;Name=artP;gbkey=Gene;gene=artP;gene_biotype=protein_coding;locus_tag=c0997	1	-2.66806	8.28407	0.258268	1	12165	15	592	23	15	54	5	13656	63	21		127	1006	1244	15
ID=gene-c1009;Name=aqpZ;gbkey=Gene;gene=aqpZ;gene_biotype=protein_coding;locus_tag=c1009	3	-1.22953	9.19052	0.268623	0.964111	4047	3382	665	352	2291	14	48	3	105	32	4460	3	123	5307	2235	1297
ID=gene-c1031;Name=dmsA;gbkey=Gene;gene=dmsA;gene_biotype=protein_coding;locus_tag=c1031	3	-1.98174	8.92589	0.85024	0.964111	5192	3686	167	360	5500	30	126	23	10	143	5360	18	172	1313	130	733
ID=gene-c1032;Name=dmsB;gbkey=Gene;gene=dmsB;gene_biotype=protein_coding;locus_tag=c1032	3	-0.217777	10.2245	0.00607343	1	4414	2554	247	276	3416	9	75	2	50	190	37517	9	1331	4190	203	957
ID=gene-c1033;Name=dmsC;gbkey=Gene;gene=dmsC;gene_biotype=protein_coding;locus_tag=c1033	3	-2.27802	8.4748	1.13606	0.964111	4449	1428	0	199	3321	12	58	0	7	252	5436	21	193	825	62	723
ID=gene-c1037;Name=ycaD;gbkey=Gene;gene=ycaD;gene_biotype=protein_coding;locus_tag=c1037	2	-3.12598	10.7784	0.0254497	1	52847	11562	5742	3333	6963		1926	488	14907	15	3542
ID=gene-c1042;Name=focA_2;gbkey=Gene;gene=focA_2;gene_biotype=protein_coding;locus_tag=c1042	3	-1.40034	9.1512	0.364856	0.964111	4359	1531	2497	6386	1634	208	56	65	4	140	656	13	55	1220	88	706
ID=gene-c1071;Name=ompF;gbkey=Gene;gene=ompF;gene_biotype=protein_coding;locus_tag=c1071	3	0.364346	10.6994	0.0159949	1	4199	2886	44	3446	12244	250	1717	589	17538	550	3572	46	2109	878	119	2092
ID=gene-c1076;Name=ycbE;gbkey=Gene;gene=ycbE;gene_biotype=protein_coding;locus_tag=c1076	1	-0.875512	10.2975	0.772824	1	18516	19	1215	60	21	202	59036	433	48	44		198	379	1145	354
ID=gene-c1077;Name=ycbM;gbkey=Gene;gene=ycbM;gene_biotype=protein_coding;locus_tag=c1077	1	-5.61472	8.44699	0.00512353	0.842218	32782	36	104	6	5	34	11	12	10	6		40	730	776	3363
ID=gene-c1079;Name=ycbO;gbkey=Gene;gene=ycbO;gene_biotype=protein_coding;locus_tag=c1079	1	-1.44786	10.1052	0.605631	1	22726	299	408	44	89	169	418	95	51	239		86	710	1099	54367
ID=gene-c1085;Name=uup;gbkey=Gene;gene=uup;gene_biotype=protein_coding;locus_tag=c1085	1	-3.11073	7.93559	0.150231	1	11612	29	1211	18	3	1931	14	1325	53	2192		139	1218	4260	5
ID=gene-c1110;Name=yccA;gbkey=Gene;gene=yccA;gene_biotype=protein_coding;locus_tag=c1110	3	-2.36112	8.69166	1.19943	0.964111	5401	1019	0	94	2723	5	40	2	3	12	3818	19	93	5356	292	642
ID=gene-c1132;Name=torC;gbkey=Gene;gene=torC;gene_biotype=protein_coding;locus_tag=c1132	3	-0.496722	9.53722	0.0346864	1	3274	1372	21	109	1402	77	28	4	4	754	2293	37	71	872	90	22923
ID=gene-c1133;Name=torA;gbkey=Gene;gene=torA;gene_biotype=protein_coding;locus_tag=c1133	3	-1.12974	9.26922	0.228793	0.964111	4025	2147	5192	257	3051	239	83	56	83	191	3646	10	118	3041	75	1088
ID=gene-c1134;Name=torD;gbkey=Gene;gene=torD;gene_biotype=protein_coding;locus_tag=c1134	3	-2.45794	8.70267	1.39261	0.964111	5719	1300	16	205	4034	8	87	0	1	476	4624	43	159	1903	158	1089
ID=gene-c1143;Name=ycdG;gbkey=Gene;gene=ycdG;gene_biotype=protein_coding;locus_tag=c1143	3	-1.50566	9.95791	0.391039	0.964111	8116	4304	5	502	8741	9	191	4	11	142	14952	17	476	7116	263	2195
ID=gene-c1154;Name=putP;gbkey=Gene;gene=putP;gene_biotype=protein_coding;locus_tag=c1154	3	2.56996	12.5252	0.422037	0.964111	3358	1871	524	1360	2189	73837	50	17906	3	345	3327	16	118	3033	6714	691
ID=gene-c1156;Name=ycdO;gbkey=Gene;gene=ycdO;gene_biotype=protein_coding;locus_tag=c1156	3	-1.63741	9.77035	0.520082	0.964111	7690	5551	1431	1071	9450	58	181	107	9	73	8727	134	868	2499	133	1038
ID=gene-c1157;Name=ycdB;gbkey=Gene;gene=ycdB;gene_biotype=protein_coding;locus_tag=c1157	3	2.50221	13.4247	0.416716	0.964111	6562	7551	3506	23620	17664	850	469	278	578	31431	6537	157550	2199	40202	326	4045
ID=gene-c1161;Name=ycdQ;gbkey=Gene;gene=ycdQ;gene_biotype=protein_coding;locus_tag=c1161	3	2.13712	11.9098	0.343251	0.964111	2947	2098	627	46016	2890	1171	122	2167	48	750	2885	65	104	1780	38709	882
ID=gene-c1232;Name=mchF;gbkey=Gene;gene=mchF;gene_biotype=protein_coding;locus_tag=c1232	1	-3.15498	8.52021	0.152819	1	17745	48	1376	34	5417	391	593	70	5	13		207	1857	6057	19
ID=gene-c1242;Name=focD;gbkey=Gene;gene=focD;gene_biotype=protein_coding;locus_tag=c1242	3	-0.384763	9.35719	0.0212558	1	2691	1045	10	118	2433	5	59	2	7477	853	2967	45	107	429	193	4139
ID=gene-c1250;Name=iroN;gbkey=Gene;gene=iroN;gene_biotype=protein_coding;locus_tag=c1250	3	2.03475	7.47253	0.430561	0.964111	145	125	66	78	200	201	17	425	3	16	75	459	2201	200	22	52
ID=gene-c1253;Name=iroC;gbkey=Gene;gene=iroC;gene_biotype=protein_coding;locus_tag=c1253	1	-8.67187	8.17163	5.92896e-06	0.00692962	33205	10	339	11	7	10	18	33	8	6		26	154	77	11
ID=gene-c1273;Name=c1273;gbkey=Gene;gene_biotype=protein_coding;locus_tag=c1273	3	-1.72682	8.75028	0.619938	0.964111	3986	2006	25	245	4535	15	89	35	16	311	3216	11	138	3795	407	1160
ID=gene-c1314;Name=mdoH;gbkey=Gene;gene=mdoH;gene_biotype=protein_coding;locus_tag=c1314	3	-4.82747	5.77456	9.97623	0.964111	1806	170	21	7	71	3	4	2	3	8	333	11	9	94	12	52
ID=gene-c1319;Name=yceE;gbkey=Gene;gene=yceE;gene_biotype=protein_coding;locus_tag=c1319	2	-1.37176	11.9286	0.327749	1	53207	44627	3402	7231	12310		16483	6572	80054	4644	5100
ID=gene-c1373;Name=ptsG;gbkey=Gene;gene=ptsG;gene_biotype=protein_coding;locus_tag=c1373	2	-0.200437	13.0914	0.894695	1	60395	42607	42230	37099	51850		21653	46121	174007	26789	3542
ID=gene-c1374;Name=fhuE;gbkey=Gene;gene=fhuE;gene_biotype=protein_coding;locus_tag=c1374	3	-1.75055	9.05779	0.648316	0.964111	5002	1151	112	2105	2719	39	60	925	8	261	2921	20	400	2315	1546	782
ID=gene-c1398;Name=potD;gbkey=Gene;gene=potD;gene_biotype=protein_coding;locus_tag=c1398	1	-1.83994	11.1129	0.478265	1	56893	835	3095	53148	4427	12495	315	12821	291	199		2423	17925	18184	186
ID=gene-c1399;Name=potC;gbkey=Gene;gene=potC;gene_biotype=protein_coding;locus_tag=c1399	1	-1.70396	12.1021	0.533132	1	104823	2732	19201	371	131	4785	4333	119452	592	47217		2603	44200	42728	148
ID=gene-c1476;Name=potB;gbkey=Gene;gene=potB;gene_biotype=protein_coding;locus_tag=c1476	1	-0.409601	1.06379	0.812344	1	19	0	11	14	3	3	2	39	0	13		0	13	16	6
ID=gene-c1477;Name=potA;gbkey=Gene;gene=potA;gene_biotype=protein_coding;locus_tag=c1477	1	1.2507	14.8859	0.74788	1	112817	124947	103093	2038	27016	35524	6762	148990	1285	83741		962318	134606	164117	21814
ID=gene-c1560;Name=nmpC;gbkey=Gene;gene=nmpC;gene_biotype=protein_coding;locus_tag=c1560	3	-1.56645	9.63993	0.4572	0.964111	6743	3695	9	377	7134	152	121	43	6	143	12895	22	573	2037	1094	1509
ID=gene-c1597;Name=sitD;gbkey=Gene;gene=sitD;gene_biotype=protein_coding;locus_tag=c1597	1	3.40652	16.277	0.502006	1	68054	3494	8487	1844	1830	24901	35971	38476	4784836	165582		14876	67086	56400	15752
ID=gene-c1598;Name=sitC;gbkey=Gene;gene=sitC;gene_biotype=protein_coding;locus_tag=c1598	1	-1.27692	11.925	0.645975	1	72691	9037	18296	1284	10598	54886	7058	4767	1640	363		10364	59734	88281	159
ID=gene-c1599;Name=sitB;gbkey=Gene;gene=sitB;gene_biotype=protein_coding;locus_tag=c1599	1	-0.587718	12.4463	0.863478	1	68812	171	79	61	53	596	29	150	84	379196		9341	1232	659	108
ID=gene-c1600;Name=sitA;gbkey=Gene;gene=sitA;gene_biotype=protein_coding;locus_tag=c1600	1	-3.24398	9.1302	0.147139	1	28090	1429	11056	209	23	454	8	1742	12	15		1121	4638	5511	12
ID=gene-c1634;Name=nhaB;gbkey=Gene;gene=nhaB;gene_biotype=protein_coding;locus_tag=c1634	3	-2.1893	10.4199	0.955869	0.964111	16381	7617	23	687	19565	32	434	15	5	691	10406	33	340	3732	964	4531
ID=gene-c1640;Name=ycgO;gbkey=Gene;gene=ycgO;gene_biotype=protein_coding;locus_tag=c1640	3	1.57491	0.964085	0.579328	0.964111	1	4	3	4	5	0	2	0	0	7	2	2	1	2	0	1
ID=gene-c1646;Name=prrA;gbkey=Gene;gene=prrA;gene_biotype=protein_coding;locus_tag=c1646	3	-2.05791	9.86221	0.85034	0.964111	10367	4366	18	455	7455	41	195	9	65	37	5019	14	294	11683	416	3140
ID=gene-c1652;Name=c1652;gbkey=Gene;gene_biotype=protein_coding;locus_tag=c1652	1	-1.34827	10.7892	0.629941	1	34480	347	56166	870	76	5903	78	12716	93	50		1060	8586	38455	57
ID=gene-c1656;Name=ycgC;gbkey=Gene;gene=ycgC;gene_biotype=protein_coding;locus_tag=c1656	2	-2.62528	11.4707	0.0436742	1	70544	26453	3054	5336	6769		5854	1805	45876	5831	1323
ID=gene-c1664;Name=ychM;gbkey=Gene;gene=ychM;gene_biotype=protein_coding;locus_tag=c1664	3	1.34813	1.35806	0.44121	0.964111	2	9	1	4	7	1	1	0	5	10	2	4	1	1	2	5
ID=gene-c1676;Name=chaA;gbkey=Gene;gene=chaA;gene_biotype=protein_coding;locus_tag=c1676	3	-2.02226	10.297	0.763975	0.964111	13748	2401	6	313	9747	9	188	8	8764	29	9903	2	284	3189	282	2171
ID=gene-c1707;Name=oppA;gbkey=Gene;gene=oppA;gene_biotype=protein_coding;locus_tag=c1707	1	0.0345407	11.2277	0.991697	1	19931	323	3033	129647	2252	437	65	1216	1375	1151		278	818	2316	30
ID=gene-c1708;Name=oppB;gbkey=Gene;gene=oppB;gene_biotype=protein_coding;locus_tag=c1708	1	-5.10899	7.98143	0.0114116	1	21811	13	269	8	4	7	1	190	1	590		97	2835	2243	2
ID=gene-c1709;Name=oppC;gbkey=Gene;gene=oppC;gene_biotype=protein_coding;locus_tag=c1709	1	-1.0057	12.3137	0.728013	1	81041	1220	69051	12361	599	25280	479	38309	4807	53217		2796	77507	83660	478
ID=gene-c1711;Name=oppF;gbkey=Gene;gene=oppF;gene_biotype=protein_coding;locus_tag=c1711	1	2.79263	14.5305	0.543941	1	30920	1952	5724	134243	37514	3178	576	900968	3443	2025		468390	4183	4892	1463
ID=gene-c1715;Name=kch;gbkey=Gene;gene=kch;gene_biotype=protein_coding;locus_tag=c1715	3	-0.511257	12.413	0.0319198	1	24281	8614	11	891	27576	474	513	81	16	132051	22852	7124	718	14374	643	6507
ID=gene-c1717;Name=tonB;gbkey=Gene;gene=tonB;gene_biotype=protein_coding;locus_tag=c1717	3	-2.26129	9.89969	0.915963	0.964111	11861	14	1	11	32	12	4	7630	18	6213	37	2654	4	658	10	43
ID=gene-c1761;Name=c1761;gbkey=Gene;gene_biotype=protein_coding;locus_tag=c1761	3	-1.58311	8.7943	0.512646	0.964111	3785	3693	1058	322	2434	25	156	10	189	76	5122	13	209	1034	85	1151
ID=gene-c1764;Name=c1764;gbkey=Gene;gene_biotype=protein_coding;locus_tag=c1764	3	-2.75917	7.66736	2.21485	0.964111	3229	700	27	98	1583	176	40	67	184	186	1491	19	58	681	56	467
ID=gene-c1765;Name=c1765;gbkey=Gene;gene_biotype=protein_coding;locus_tag=c1765	3	-1.35648	9.8267	0.33009	0.964111	6788	1629	84	144	5097	45	99	167	37	19919	3872	1053	119	1023	207	861
ID=gene-c1766;Name=c1766;gbkey=Gene;gene_biotype=protein_coding;locus_tag=c1766	2	-3.24738	8.99094	0.00851303	1	15954	2283	632	3159	2197		888	312	4566	144	87
ID=gene-c1782;Name=ycjN;gbkey=Gene;gene=ycjN;gene_biotype=protein_coding;locus_tag=c1782	1	1.4853	12.7918	0.699563	1	22563	34571	322121	4445	29248	2154	2831	5204	148	4153		1041	127033	12252	201
ID=gene-c1784;Name=ycjP;gbkey=Gene;gene=ycjP;gene_biotype=protein_coding;locus_tag=c1784	1	-0.725948	10.8661	0.81774	1	25063	388	553	12	17	169	87683	3882	41	14		460	499	705	427
ID=gene-c1790;Name=ycjV;gbkey=Gene;gene=ycjV;gene_biotype=protein_coding;locus_tag=c1790	1	-4.69496	7.77025	0.0176979	1	17266	80	3657	44	18	10	33	17	4	116		168	554	1243	9
ID=gene-c1803;Name=mppA;gbkey=Gene;gene=mppA;gene_biotype=protein_coding;locus_tag=c1803	1	-3.37943	8.70649	0.143853	1	22081	274	15832	211	23	28	3	8	7	2		24	1120	1186	14
ID=gene-c1804;Name=ynaI;gbkey=Gene;gene=ynaI;gene_biotype=protein_coding;locus_tag=c1804	3	-1.77169	9.10201	0.57391	0.964111	5220	683	7302	69	1885	1	41	1	3	29	1484	2	61	1544	74	436
ID=gene-c1811;Name=c1811;gbkey=Gene;gene_biotype=protein_coding;locus_tag=c1811	3	1.41394	12.1022	0.17205	0.972049	5506	76880	51	8245	4340	296	1285	100	37	65425	2873	9611	120	4123	424	6427
ID=gene-c1816;Name=ydaN;gbkey=Gene;gene=ydaN;gene_biotype=protein_coding;locus_tag=c1816	3	-0.791797	10.1656	0.0842999	0.995555	6094	1015	5	126	1910	11	54	15204	2	9	1422	2	55	1433	74	493
ID=gene-c1822;Name=ompN;gbkey=Gene;gene=ompN;gene_biotype=protein_coding;locus_tag=c1822	3	3.6194	0.679716	2.16482	0.964111	0	5	0	2	1	0	2	0	0	4	0	2	2	0	1	1
ID=gene-c1857;Name=ydcO;gbkey=Gene;gene=ydcO;gene_biotype=protein_coding;locus_tag=c1857	3	-3.0364	7.25015	2.65431	0.964111	2745	889	5	84	681	7	13	3	1	132	1207	7	41	952	63	355
ID=gene-c1865;Name=ydcT;gbkey=Gene;gene=ydcT;gene_biotype=protein_coding;locus_tag=c1865	1	-2.48496	10.2239	0.316257	1	42821	533	48072	769	41	800	27	1110	39	32		193	1841	12170	2274
ID=gene-c1867;Name=ydcV;gbkey=Gene;gene=ydcV;gene_biotype=protein_coding;locus_tag=c1867	1	-7.46362	1.29839	1.73749e-08	9.71084e-05	228	1	0	2	0	0	0	0	2	0		1	0	1	1
ID=gene-c1878;Name=ansP;gbkey=Gene;gene=ansP;gene_biotype=protein_coding;locus_tag=c1878	3	3.58499	14.3645	0.687512	0.964111	5980	9024	7866	43419	27875	982	668	315	109745	4421	16022	151796	583	40925	113425	4057
ID=gene-c1901;Name=narU;gbkey=Gene;gene=narU;gene_biotype=protein_coding;locus_tag=c1901	2	-1.88568	11.1085	0.22466	1	39276	23779	781	2757	4835		6201	4863	87542	59	1201
ID=gene-c1921;Name=xasA;gbkey=Gene;gene=xasA;gene_biotype=protein_coding;locus_tag=c1921	3	-1.14772	9.33831	0.219861	0.964111	4269	1270	61	129	2372	1142	42	140	5	28	2212	6	8141	207	36	272
ID=gene-c1925;Name=yddA;gbkey=Gene;gene=yddA;gene_biotype=protein_coding;locus_tag=c1925	1	-5.19633	7.61018	0.00756778	1	17130	6	1535	20	13	130	5	92	16	3		51	1434	1129	5
ID=gene-c1943;Name=yneE;gbkey=Gene;gene=yneE;gene_biotype=protein_coding;locus_tag=c1943	3	-2.48135	8.97433	1.32604	0.964111	6989	1299	2	114	1463	3	15	9	2	9	2670	3	93	6971	197	3714
ID=gene-c1950;Name=sotB;gbkey=Gene;gene=sotB;gene_biotype=protein_coding;locus_tag=c1950	2	-2.43913	10.8997	0.0794178	1	43898	6298	855	2442	3529		17192	683	8856	2383	4450
ID=gene-c1951;Name=marC;gbkey=Gene;gene=marC;gene_biotype=protein_coding;locus_tag=c1951	3	0.335864	11.5564	0.0119067	1	7752	2194	99	210	8467	22	169	12199	36834	185	10295	16	368	1331	156	1571
ID=gene-c1956;Name=c1956;gbkey=Gene;gene_biotype=protein_coding;locus_tag=c1956	3	0.220696	11.2985	0.00524665	1	6992	1019	2417	191	1546	35	40	3	8	10008	4536	496	42210	1643	131	969
ID=gene-c1977;Name=ynfE;gbkey=Gene;gene=ynfE;gene_biotype=protein_coding;locus_tag=c1977	3	-2.03966	8.39969	0.952124	0.964111	3718	954	477	94	732	92	23	7	7	114	1796	943	50	4439	146	438
ID=gene-c1978;Name=ynfF;gbkey=Gene;gene=ynfF;gene_biotype=protein_coding;locus_tag=c1978	3	-3.20195	7.4751	3.12251	0.964111	3453	489	163	30	534	5	31	2	20	110	861	26	236	1754	35	294
ID=gene-c1979;Name=ynfG;gbkey=Gene;gene=ynfG;gene_biotype=protein_coding;locus_tag=c1979	3	-2.89236	8.7319	2.1418	0.964111	7208	6030	1289	606	874	65	11	13	36	214	1710	2	57	315	25	263
ID=gene-c1987;Name=ynfM;gbkey=Gene;gene=ynfM;gene_biotype=protein_coding;locus_tag=c1987	2	-3.84826	10.4433	0.00367347	0.800212	52360	8171	549	1918	2383		3407	313	7343	2031	136
ID=gene-c2007;Name=uidC;gbkey=Gene;gene=uidC;gene_biotype=protein_coding;locus_tag=c2007	3	-0.276132	2.62114	0.0191943	1	20	17	0	1	48	1	6	1	0	4	87	2	3	6	5	23
ID=gene-c2008;Name=uidB;gbkey=Gene;gene=uidB;gene_biotype=protein_coding;locus_tag=c2008	3	3.31719	13.8324	0.613968	0.964111	4973	65409	54	5772	9640	144999	202	17890	33	52114	5251	2830	208	4032	35089	20940
ID=gene-c2013;Name=malX;gbkey=Gene;gene=malX;gene_biotype=protein_coding;locus_tag=c2013	2	0.386496	12.3895	0.831773	1	25691	17045	18725	33689	16206		11489	4718	92952	242	59356
ID=gene-c2051;Name=ydhP;gbkey=Gene;gene=ydhP;gene_biotype=protein_coding;locus_tag=c2051	2	-4.06874	10.1116	0.00130246	0.51424	43998	7167	576	1792	2473		1538	827	4043	266	345
ID=gene-c2057;Name=ydhE;gbkey=Gene;gene=ydhE;gene_biotype=protein_coding;locus_tag=c2057	2	-4.14867	9.79345	0.000701834	0.435839	35965	3528	410	1266	3408		1190	536	5265	748	124
ID=gene-c2064;Name=ydhU;gbkey=Gene;gene=ydhU;gene_biotype=protein_coding;locus_tag=c2064	3	0.747533	10.374	0.0543323	1	2599	1017	2	92	784	7	19	17788	3604	21	1162	9	59	176	29	333
ID=gene-c2136;Name=celB;gbkey=Gene;gene=celB;gene_biotype=protein_coding;locus_tag=c2136	2	-3.25294	10.1369	0.00915446	1	35387	6920	482	2204	3224		2955	1469	10913	1650	170
ID=gene-c2173;Name=ydjE;gbkey=Gene;gene=ydjE;gene_biotype=protein_coding;locus_tag=c2173	2	-2.86124	10.3763	0.036792	1	36281	10921	944	2525	3979		3229	3463	6799	21	2418
ID=gene-c2179;Name=ydjK;gbkey=Gene;gene=ydjK;gene_biotype=protein_coding;locus_tag=c2179	2	-3.75	10.0084	0.00275995	0.701152	37706	4237	651	2007	3640		2775	316	11047	502	191
ID=gene-c2196;Name=yeaN;gbkey=Gene;gene=yeaN;gene_biotype=protein_coding;locus_tag=c2196	2	-2.21944	11.0629	0.128735	1	44582	14337	330	3491	6117		3357	17709	27483	3716	121
ID=gene-c2205;Name=yeaS;gbkey=Gene;gene=yeaS;gene_biotype=protein_coding;locus_tag=c2205	3	2.11749	13.1395	0.285277	0.964111	7006	1477	5178	93	7652	12	201	32	7	76	4497	158582	170	40668	122	2531
ID=gene-c2224;Name=manY;gbkey=Gene;gene=manY;gene_biotype=protein_coding;locus_tag=c2224	2	-1.53505	11.243	0.340916	1	36078	7626	489	42559	5040		10060	8156	10821	511	373
ID=gene-c2226;Name=manZ;gbkey=Gene;gene=manZ;gene_biotype=protein_coding;locus_tag=c2226	2	-4.91307	6.1266	0.000217975	0.20705	3267	210	4	9	156		141	33	237	3	18
ID=gene-c2250;Name=yebZ;gbkey=Gene;gene=yebZ;gene_biotype=protein_coding;locus_tag=c2250	3	-1.31344	7.69738	0.337177	0.964111	1507	1563	3	109	1274	206	29	30	1	18	1047	4	38	2876	60	521
ID=gene-c2251;Name=c2251;gbkey=Gene;gene_biotype=protein_coding;locus_tag=c2251	3	-0.164774	0.341639	0.0117931	1	1	1	1	0	0	1	2	0	1	0	0	0	0	0	0	1
ID=gene-c2271;Name=yebL;gbkey=Gene;gene=yebL;gene_biotype=protein_coding;locus_tag=c2271	1	-4.05319	7.36624	0.0521159	1	10985	675	66	3	4	2777	14	4	1	5		66	1053	1013	1
ID=gene-c2272;Name=yebM;gbkey=Gene;gene=yebM;gene_biotype=protein_coding;locus_tag=c2272	1	-4.73344	8.34287	0.0157708	1	25921	827	17	24	33	43	2310	538	39	2499		101	483	102	113
ID=gene-c2273;Name=yebI;gbkey=Gene;gene=yebI;gene_biotype=protein_coding;locus_tag=c2273	1	0.479748	0.252122	0.78467	1	5	8	6	7	0	3	0	3	0	2		0	2	5	17
ID=gene-c2286;Name=bisZ;gbkey=Gene;gene=bisZ;gene_biotype=protein_coding;locus_tag=c2286	3	-2.95843	4.51507	3.22755	0.964111	384	50	16	7	157	11	8	2	6	8	90	6	10	44	15	159
ID=gene-c2304;Name=motB;gbkey=Gene;gene=motB;gene_biotype=protein_coding;locus_tag=c2304	3	-3.31084	6.89833	3.44689	0.964111	2418	206	22	40	343	1	10	12	68	30	1236	5	64	905	12	177
ID=gene-c2305;Name=motA;gbkey=Gene;gene=motA;gene_biotype=protein_coding;locus_tag=c2305	3	-1.8108	8.10394	0.663734	0.964111	2667	789	2	51	2713	13	42	5	6	2	2720	1	60	2569	194	1134
ID=gene-c2313;Name=araG;gbkey=Gene;gene=araG;gene_biotype=protein_coding;locus_tag=c2313	1	-4.52615	8.1889	0.0251431	1	22170	21	270	8	5	99	6	788	14	5		413	3187	3355	811
ID=gene-c2314;Name=araF;gbkey=Gene;gene=araF;gene_biotype=protein_coding;locus_tag=c2314	1	4.60655	15.5396	0.425318	1	17839	438	3175	420	463	828	308	25292	672	1330		428	3622	1652	2963395
ID=gene-c2332;Name=yecS;gbkey=Gene;gene=yecS;gene_biotype=protein_coding;locus_tag=c2332	1	0.809749	-0.744566	0.693061	1	1	0	0	10	2	0	0	0	0	0		0	0	2	0
ID=gene-c2348;Name=c2348;gbkey=Gene;gene_biotype=protein_coding;locus_tag=c2348	3	-1.8154	9.03761	0.650816	0.964111	5116	1292	479	119	1125	130	17	12	1	117	1395	24	49	1035	86	12414
ID=gene-c2352;Name=emrE;gbkey=Gene;gene=emrE;gene_biotype=protein_coding;locus_tag=c2352	3	1.35637	11.8902	0.172433	0.971924	4942	6461	1223	48730	17804	1116	460	541	14096	1012	10265	2537	4964	3519	181	1969
ID=gene-c2420;Name=c2420;gbkey=Gene;gene_biotype=protein_coding;locus_tag=c2420	2	-3.36125	10.1679	0.00966488	1	37472	5470	852	2430	8889		2033	230	8747	1114	172
ID=gene-c2436;Name=c2436;gbkey=Gene;gene_biotype=protein_coding;locus_tag=c2436	3	1.977	12.1813	0.27772	0.964111	3968	2587	40	238	2746	9	109	37	15	78	2174	47585	42419	13744	177	1387
ID=gene-c2443;Name=shiA;gbkey=Gene;gene=shiA;gene_biotype=protein_coding;locus_tag=c2443	2	-2.56585	10.7706	0.0507227	1	42361	11889	855	3259	11594		7912	1035	10842	1531	1412
ID=gene-c2482;Name=c2482;gbkey=Gene;gene_biotype=protein_coding;locus_tag=c2482	3	0.0913899	10.7976	0.00102	1	5376	3523	1037	315	4006	127	316	13	6	18416	6714	1118	222	1542	279	35122
ID=gene-c2494;Name=c2494;gbkey=Gene;gene_biotype=protein_coding;locus_tag=c2494	3	1.36035	2.29503	0.38381	0.964111	5	7	1	21	4	11	3	3	10	24	1	6	3	3	9	2
ID=gene-c2571;Name=wzxC;gbkey=Gene;gene=wzxC;gene_biotype=protein_coding;locus_tag=c2571	3	-2.14658	5.37699	1.20367	0.964111	475	130	0	23	92	1	4	0	2	8	315	11	17	488	33	242
ID=gene-c2589;Name=c2589;gbkey=Gene;gene_biotype=protein_coding;locus_tag=c2589	3	1.92526	12.9393	0.261544	0.964111	6952	2332	17604	200	3293	94	147	178	179	4338	4152	125009	135	33305	65	2239
ID=gene-c2600;Name=yegM;gbkey=Gene;gene=yegM;gene_biotype=protein_coding;locus_tag=c2600	3	-0.300042	10.3173	0.011978	1	4963	3117	173	305	8272	4	134	601	5	2154	2337	126	77	1098	17613	342
ID=gene-c2601;Name=yegN;gbkey=Gene;gene=yegN;gene_biotype=protein_coding;locus_tag=c2601	3	-1.49813	8.97268	0.452951	0.964111	4078	6988	2042	598	2448	47	43	40	591	241	1820	30	136	584	242	592
ID=gene-c2602;Name=yegO;gbkey=Gene;gene=yegO;gene_biotype=protein_coding;locus_tag=c2602	3	2.68345	13.5958	0.468975	0.964111	6525	8119	3059	9111	11505	921	28562	45821	12757	263	10870	73	402	32539	98361	56504
ID=gene-c2603;Name=yegB;gbkey=Gene;gene=yegB;gene_biotype=protein_coding;locus_tag=c2603	2	-0.771809	12.4398	0.641592	1	54148	24551	60214	25396	28581		18135	1158	168119	1668	819
ID=gene-c2617;Name=gatC;gbkey=Gene;gene=gatC;gene_biotype=protein_coding;locus_tag=c2617	2	-2.01224	11.3598	0.174819	1	49711	13731	2539	7068	14534		3557	2006	90222	34	10576
ID=gene-c2633;Name=yohM;gbkey=Gene;gene=yohM;gene_biotype=protein_coding;locus_tag=c2633	3	-0.62666	2.0927	0.124593	0.985008	16	16	1	1	10	4	0	2	5	10	34	0	5	16	2	9
ID=gene-c2636;Name=yehB;gbkey=Gene;gene=yehB;gene_biotype=protein_coding;locus_tag=c2636	3	-1.86796	9.37299	0.667398	0.964111	6650	13220	1	1222	2489	117	36	16	5	26	4870	12	163	890	99	883
ID=gene-c2659;Name=yehX;gbkey=Gene;gene=yehX;gene_biotype=protein_coding;locus_tag=c2659	1	-4.70383	-0.849536	0.000156559	0.0795461	15	1	1	0	0	0	0	0	0	0		0	1	0	0
ID=gene-c2660;Name=yehY;gbkey=Gene;gene=yehY;gene_biotype=protein_coding;locus_tag=c2660	1	-1.31258	9.67694	0.634048	1	15618	46	2170	1604	18	129	18	37293	215	46		521	5662	8240	19
ID=gene-c2661;Name=yehZ;gbkey=Gene;gene=yehZ;gene_biotype=protein_coding;locus_tag=c2661	1	4.3233	-0.329106	0.102205	1	1	1	2	1	0	2	0	0	8	1		1	0	1	11
ID=gene-c2673;Name=yohJ;gbkey=Gene;gene=yohJ;gene_biotype=protein_coding;locus_tag=c2673	3	3.55764	14.1495	0.582643	0.964111	5250	1688	29	215	1329	42	213	59	20	387	4067	339409	153	85803	149	5138
ID=gene-c2682;Name=mglC;gbkey=Gene;gene=mglC;gene_biotype=protein_coding;locus_tag=c2682	1	-0.900715	10.0428	0.753369	1	15757	749	1419	31	14	18470	64	1116	11	17457		1140	4950	32310	76
ID=gene-c2684;Name=mglB;gbkey=Gene;gene=mglB;gene_biotype=protein_coding;locus_tag=c2684	1	-3.42011	9.3461	0.110731	1	34951	279	5228	150	85	735	53	1551	104	10966		819	5296	3829	71
ID=gene-c2690;Name=cirA;gbkey=Gene;gene=cirA;gene_biotype=protein_coding;locus_tag=c2690	3	-2.55295	8.04589	1.60115	0.964111	3800	752	4	78	1227	8	43	14	4	39	4665	4	155	1084	139	405
ID=gene-c2691;Name=lysP;gbkey=Gene;gene=lysP;gene_biotype=protein_coding;locus_tag=c2691	3	2.14281	11.2084	0.35725	0.964111	1805	3335	19389	366	1196	29	24	22	10945	112	17203	85	595	783	59	22172
ID=gene-c2702;Name=fruA;gbkey=Gene;gene=fruA;gene_biotype=protein_coding;locus_tag=c2702	2	-1.83709	11.7786	0.217728	1	61016	14869	5203	7497	22728		4812	38429	42148	415	642
ID=gene-c2704;Name=fruB;gbkey=Gene;gene=fruB;gene_biotype=protein_coding;locus_tag=c2704	2	0.00271453	13.5132	0.998722	1	71340	46567	59654	80121	100262		61542	16607	302787	1775	7528
ID=gene-c2706;Name=yeiO;gbkey=Gene;gene=yeiO;gene_biotype=protein_coding;locus_tag=c2706	2	-1.78212	8.86314	0.311262	1	7863	1561	12	7270	5372		299	936	1648	4	44
ID=gene-c2714;Name=yejA;gbkey=Gene;gene=yejA;gene_biotype=protein_coding;locus_tag=c2714	1	-2.98774	9.22075	0.190746	1	26888	575	13984	8100	83	1265	47	1163	52	39		14	1302	804	25
ID=gene-c2715;Name=yejB;gbkey=Gene;gene=yejB;gene_biotype=protein_coding;locus_tag=c2715	1	-2.4012	10.1781	0.323039	1	39819	812	1208	286	42	913	7639	2233	68	37152		1146	1043	10316	67
ID=gene-c2719;Name=bcr;gbkey=Gene;gene=bcr;gene_biotype=protein_coding;locus_tag=c2719	2	0.786771	14.1615	0.683123	1	67769	54443	157367	55938	40633		33003	8222	229940	202696	9448
ID=gene-c2733;Name=ccmF;gbkey=Gene;gene=ccmF;gene_biotype=protein_coding;locus_tag=c2733	3	3.0074	13.7503	0.522527	0.964111	5814	3125	17879	18706	2418	462	145	964	707	1007	2083	519	44343	949	223738	13408
ID=gene-c2736;Name=ccmC;gbkey=Gene;gene=ccmC;gene_biotype=protein_coding;locus_tag=c2736	1	0.482707	11.4467	0.890478	1	17328	1368	13735	228	17	9549	47	359	30	166306		4371	6497	6219	43
ID=gene-c2752;Name=yojI;gbkey=Gene;gene=yojI;gene_biotype=protein_coding;locus_tag=c2752	1	-8.51655	7.29864	3.90552e-06	0.00692962	18046	7	5	7	4	77	3	28	67	6		17	54	139	8
ID=gene-c2775;Name=yfaL;gbkey=Gene;gene=yfaL;gene_biotype=protein_coding;locus_tag=c2775	3	-2.14231	9.00832	1.00928	0.964111	5998	1034	4	99	8879	123	196	13	75	326	3822	20	137	2863	85	1118
ID=gene-c2781;Name=glpT;gbkey=Gene;gene=glpT;gene_biotype=protein_coding;locus_tag=c2781	2	-1.92168	11.3137	0.184478	1	46085	24530	2310	6206	20828		7741	2702	49900	589	422
ID=gene-c2796;Name=c2796;gbkey=Gene;gene_biotype=protein_coding;locus_tag=c2796	3	-2.33589	8.9595	1.2284	0.964111	6421	1107	1	102	908	24	28	88	34	693	1220	91	54	10847	152	1190
ID=gene-c2813;Name=yfbK;gbkey=Gene;gene=yfbK;gene_biotype=protein_coding;locus_tag=c2813	3	0.359472	11.3301	0.0140273	1	6524	3117	62	24536	2473	532	75	300	23026	40	14035	19	530	2105	250	793
ID=gene-c2848;Name=hisP;gbkey=Gene;gene=hisP;gene_biotype=protein_coding;locus_tag=c2848	1	-0.343185	11.1057	0.913871	1	23310	47	66499	1038	44	270	907	3014	51	79494		2054	3600	1949	38
ID=gene-c2849;Name=hisM;gbkey=Gene;gene=hisM;gene_biotype=protein_coding;locus_tag=c2849	1	-0.119732	0.442718	0.940077	1	9	6	4	1	1	1	4	20	0	6		10	2	3	4
ID=gene-c2851;Name=hisJ;gbkey=Gene;gene=hisJ;gene_biotype=protein_coding;locus_tag=c2851	1	-3.77717	8.19581	0.063486	1	17886	358	2138	86	49	81	43	1867	72	47		177	5636	1616	41
ID=gene-c2889;Name=fadL;gbkey=Gene;gene=fadL;gene_biotype=protein_coding;locus_tag=c2889	3	-1.6023	9.3241	0.493424	0.964111	5529	2578	111	188	10187	11	209	37	16	59	7197	41	233	2942	344	893
ID=gene-c2894;Name=ydeU;gbkey=Gene;gene=ydeU;gene_biotype=protein_coding;locus_tag=c2894	3	-0.670336	10.1508	0.0727454	0.999609	5591	2018	1461	393	7322	851	148	260	1703	89	17558	762	2165	2524	1167	1062
ID=gene-c2895;Name=c2895;gbkey=Gene;gene_biotype=protein_coding;locus_tag=c2895	3	-1.76458	8.21903	0.704051	0.964111	2815	1672	110	446	1895	60	60	43	11	1268	1746	129	45	2421	56	616
ID=gene-c2900;Name=dsdX;gbkey=Gene;gene=dsdX;gene_biotype=protein_coding;locus_tag=c2900	3	-0.506875	8.8945	0.0410707	1	2109	931	1025	139	2642	53	60	24	5	509	4504	37	173	7477	163	1047
ID=gene-c2922;Name=c2922;gbkey=Gene;gene_biotype=protein_coding;locus_tag=c2922	2	-1.6042	11.6038	0.308439	1	48031	8520	780	6704	16275		8229	8766	61689	40	23413
ID=gene-c2925;Name=c2925;gbkey=Gene;gene_biotype=protein_coding;locus_tag=c2925	2	-1.18162	12.2241	0.397781	1	58861	44906	7890	12037	29254		15602	10317	122004	6006	3062
ID=gene-c2926;Name=c2926;gbkey=Gene;gene_biotype=protein_coding;locus_tag=c2926	2	0.289056	7.9484	0.903647	1	1257	928	14	63	286		157	2	2161	1	5143
ID=gene-c2931;Name=c2931;gbkey=Gene;gene_biotype=protein_coding;locus_tag=c2931	3	4.47126	15.6996	0.778951	0.964111	8183	26667	1691	2617	10448	229	856543	43403	144	2975	12480	1058	1072	10484	322	4044
ID=gene-c2939;Name=xapB;gbkey=Gene;gene=xapB;gene_biotype=protein_coding;locus_tag=c2939	2	-0.350237	12.8219	0.833333	1	54904	42000	5031	19740	28952		58265	15981	270448	11188	990
ID=gene-c2943;Name=yfeH;gbkey=Gene;gene=yfeH;gene_biotype=protein_coding;locus_tag=c2943	2	-1.37407	11.4056	0.288352	1	37073	17157	6191	6951	13426		5017	11925	56017	8471	1854
ID=gene-c2951;Name=ptsI;gbkey=Gene;gene=ptsI;gene_biotype=protein_coding;locus_tag=c2951	2	-3.0882	10.3436	0.00995215	1	38575	4367	3690	2024	3029		4072	4083	2741	638	2538
ID=gene-c2959;Name=cysP;gbkey=Gene;gene=cysP;gene_biotype=protein_coding;locus_tag=c2959	1	-1.73055	8.87558	0.490433	1	11357	518	539	18	931	5671	453	7	46	14637		486	4800	1396	15
ID=gene-c2962;Name=c2962;gbkey=Gene;gene_biotype=protein_coding;locus_tag=c2962	2	-0.969348	9.88892	0.50385	1	10351	2903	626	6311	4151		613	5096	7835	276	7862
ID=gene-c2997;Name=acrD;gbkey=Gene;gene=acrD;gene_biotype=protein_coding;locus_tag=c2997	3	0.486781	11.0829	0.0275315	1	5053	2061	2917	16524	2806	5826	68	1422	2268	805	6006	124	220	2298	174	23237
ID=gene-c3005;Name=nlpB;gbkey=Gene;gene=nlpB;gene_biotype=protein_coding;locus_tag=c3005	3	2.06146	12.7946	0.311716	0.964111	5731	44319	1100	4044	14831	125	325	70	100279	31772	12913	1574	879	2552	193	1015
ID=gene-c3009;Name=perM;gbkey=Gene;gene=perM;gene_biotype=protein_coding;locus_tag=c3009	3	-0.621246	8.33442	0.0574055	1	1536	436	5	43	6698	1	133	1	1	3	5173	2	132	982	87	465
ID=gene-c3014;Name=uraA;gbkey=Gene;gene=uraA;gene_biotype=protein_coding;locus_tag=c3014	3	-1.1941	10.043	0.243076	0.964111	7159	2816	9275	385	1483	28	40	1888	2629	52	3024	16	158	3730	213	1170
ID=gene-c3062;Name=hcaT;gbkey=Gene;gene=hcaT;gene_biotype=protein_coding;locus_tag=c3062	2	-0.908548	12.2302	0.55331	1	50678	33332	6486	14037	64104		17637	8726	100950	3804	774
ID=gene-c3068;Name=yphD;gbkey=Gene;gene=yphD;gene_biotype=protein_coding;locus_tag=c3068	1	-6.7471	7.61733	0.000385948	0.140345	20801	5	42	11	2	10	17	858	7	5		38	269	498	4
ID=gene-c3069;Name=yphE;gbkey=Gene;gene=yphE;gene_biotype=protein_coding;locus_tag=c3069	1	-5.75792	3.26429	0.000155729	0.0795461	885	3	5	5	1	4	1	5	3	2		2	70	50	2
ID=gene-c3070;Name=yphF;gbkey=Gene;gene=yphF;gene_biotype=protein_coding;locus_tag=c3070	1	2.91784	0.437959	0.193952	1	1	22	2	8	0	6	1	9	0	3		1	9	5	1
ID=gene-c3112;Name=kgtP;gbkey=Gene;gene=kgtP;gene_biotype=protein_coding;locus_tag=c3112	2	-3.62317	10.3609	0.00884012	1	46436	7655	306	1662	8295		1446	2080	11248	43	269
ID=gene-c3139;Name=c3139;gbkey=Gene;gene_biotype=protein_coding;locus_tag=c3139	3	-2.86484	9.19134	1.85886	0.964111	9791	615	14	39	1248	2	25	0	28	547	14599	16	451	19	175	359
ID=gene-c3211;Name=gabP;gbkey=Gene;gene=gabP;gene_biotype=protein_coding;locus_tag=c3211	3	1.91617	2.49184	0.598214	0.964111	4	13	1	2	7	41	2	9	2	28	0	1	2	0	6	4
ID=gene-c3232;Name=proX;gbkey=Gene;gene=proX;gene_biotype=protein_coding;locus_tag=c3232	1	-1.85059	10.1223	0.475196	1	28795	125	11284	180	22	9320	39	2942	39	5426		996	16674	28866	19
ID=gene-c3238;Name=emrA;gbkey=Gene;gene=emrA;gene_biotype=protein_coding;locus_tag=c3238	3	-0.708339	11.7151	0.0716563	0.999609	16943	4008	2115	537	24472	6112	466	782	154	524	17571	24573	579	9804	1089	6462
ID=gene-c3239;Name=emrB;gbkey=Gene;gene=emrB;gene_biotype=protein_coding;locus_tag=c3239	2	-2.30814	10.86	0.0939995	1	40316	14868	844	3471	10997		6520	2751	40451	805	300
ID=gene-c3256;Name=srlA;gbkey=Gene;gene=srlA;gene_biotype=protein_coding;locus_tag=c3256	2	1.29908	14.3117	0.570676	1	53699	21617	9350	25531	85865		27621	12829	2420490	81306	1840
ID=gene-c3257;Name=srlE;gbkey=Gene;gene=srlE;gene_biotype=protein_coding;locus_tag=c3257	2	-0.235107	13.338	0.88301	1	73193	36811	19371	152917	52111		13074	39303	200488	4265	27461
ID=gene-c3258;Name=srlB;gbkey=Gene;gene=srlB;gene_biotype=protein_coding;locus_tag=c3258	2	-0.450299	13.2683	0.78155	1	79482	46043	32461	60439	96427		46033	10473	300190	3220	3001
ID=gene-c3301;Name=ygbN;gbkey=Gene;gene=ygbN;gene_biotype=protein_coding;locus_tag=c3301	3	0.2099	11.5927	0.00457257	1	8635	2171	5	159	1653	6	47	41	4	15870	1963	38537	76	11430	8370	1219
ID=gene-c3353;Name=c3353;gbkey=Gene;gene_biotype=protein_coding;locus_tag=c3353	2	-0.961807	12.5061	0.478508	1	63254	16987	13514	16788	23477		12125	33379	155304	20577	11613
ID=gene-c3370;Name=fucP;gbkey=Gene;gene=fucP;gene_biotype=protein_coding;locus_tag=c3370	2	-0.67182	12.8318	0.667329	1	67011	53028	19042	43278	52157		29936	13458	202071	1168	3680
ID=gene-c3424;Name=ptsP;gbkey=Gene;gene=ptsP;gene_biotype=protein_coding;locus_tag=c3424	2	-1.48333	12.2664	0.314224	1	71369	32750	7645	27194	39581		23007	4371	92706	1211	1527
ID=gene-c3438;Name=araE;gbkey=Gene;gene=araE;gene_biotype=protein_coding;locus_tag=c3438	2	0.725174	13.1545	0.668006	1	35100	28251	18687	36329	62900		78279	33669	174487	6887	20583
ID=gene-c3460;Name=ygfO;gbkey=Gene;gene=ygfO;gene_biotype=protein_coding;locus_tag=c3460	3	-0.40151	10.833	0.0221392	1	7572	5708	6	544	11072	37	286	6183	4579	160	19331	93	589	9460	447	3921
ID=gene-c3462;Name=c3462;gbkey=Gene;gene_biotype=protein_coding;locus_tag=c3462	2	-0.837587	12.9132	0.645902	1	78104	23665	14885	17100	175082		10931	16988	189095	49	1651
ID=gene-c3502;Name=yggB;gbkey=Gene;gene=yggB;gene_biotype=protein_coding;locus_tag=c3502	3	-0.765546	11.0184	0.077902	0.998339	10831	3035	78	275	9001	16	165	26	5	89	14760	8	504	2815	178	53142
ID=gene-c3508;Name=c3508;gbkey=Gene;gene_biotype=protein_coding;locus_tag=c3508	1	-1.86717	-0.837757	0.196718	1	5	0	0	0	1	1	3	1	2	1		0	0	0	0
ID=gene-c3509;Name=c3509;gbkey=Gene;gene_biotype=protein_coding;locus_tag=c3509	1	-0.665577	10.2886	0.820724	1	16181	218	16635	256	11	5639	13910	5588	49	13		1470	37406	8126	85
ID=gene-c3515;Name=cmtA;gbkey=Gene;gene=cmtA;gene_biotype=protein_coding;locus_tag=c3515	2	0.206807	13.3033	0.912677	1	54259	14918	7160	13874	39761		7409	13150	90412	13007	173970
ID=gene-c3529;Name=galP;gbkey=Gene;gene=galP;gene_biotype=protein_coding;locus_tag=c3529	2	0.59515	13.374	0.711904	1	44458	44255	64542	55548	77287		28251	26882	291468	10217	32633
ID=gene-c3552;Name=nupG;gbkey=Gene;gene=nupG;gene_biotype=protein_coding;locus_tag=c3552	2	-1.52039	12.1036	0.275581	1	65013	24697	34585	14808	21903		7711	6458	125165	1807	2103
ID=gene-c3570;Name=hlyA;gbkey=Gene;gene=hlyA;gene_biotype=protein_coding;locus_tag=c3570	3	-2.13721	9.33298	1.01832	0.964111	7494	3615	18	412	7429	200	164	115	125	52	7370	147	591	851	128	1092
ID=gene-c3573;Name=hlyB;gbkey=Gene;gene=hlyB;gene_biotype=protein_coding;locus_tag=c3573	1	3.16756	5.01021	0.363577	1	32	33	239	1570	36	12	6	19	15	32		14	91	16	2
ID=gene-c3610;Name=c3610;gbkey=Gene;gene_biotype=protein_coding;locus_tag=c3610	3	-2.20935	8.75467	1.12316	0.964111	5212	2481	9	276	4713	16	170	20	14	109	3742	85	162	1616	247	1316
ID=gene-c3619;Name=sat;gbkey=Gene;gene=sat;gene_biotype=protein_coding;locus_tag=c3619	3	2.55388	13.2491	0.395477	0.964111	5608	4516	201376	523	28841	37	610	9	106	2652	4570	163	217	4033	776	2597
ID=gene-c3623;Name=iutA;gbkey=Gene;gene=iutA;gene_biotype=protein_coding;locus_tag=c3623	3	1.25944	12.4897	0.128088	0.985008	7995	5245	13110	477	7326	121	133	19	100572	65	11795	28	376	1933	169	1171
ID=gene-c3635;Name=c3635;gbkey=Gene;gene_biotype=protein_coding;locus_tag=c3635	3	-1.92153	8.59602	0.787227	0.964111	3994	2255	4	151	2401	123	36	10	118	62	4870	2	159	2902	121	760
ID=gene-c3655;Name=c3655;gbkey=Gene;gene_biotype=protein_coding;locus_tag=c3655	3	0.294159	11.289	0.00912961	1	6619	3092	39520	264	3805	9	83	16	213	47	8296	9	276	2462	146	12356
ID=gene-c3687;Name=kpsE;gbkey=Gene;gene=kpsE;gene_biotype=protein_coding;locus_tag=c3687	1	1.64003	13.5717	0.674388	1	34895	63837	42387	3648	83617	5522	3182	10580	464529	44099		5438	42146	19983	378
ID=gene-c3698;Name=kpsM;gbkey=Gene;gene=kpsM;gene_biotype=protein_coding;locus_tag=c3698	1	0.491576	12.0198	0.888484	1	25630	1290	27694	374	4214	83299	335	3715	47	20		2186	101211	118918	111
ID=gene-c3704;Name=yghK;gbkey=Gene;gene=yghK;gene_biotype=protein_coding;locus_tag=c3704	3	0.494513	10.7537	0.0299103	1	4001	3934	3543	375	8770	415	190	2584	11058	4011	9340	542	313	8774	185	2078
ID=gene-c3716;Name=c3716;gbkey=Gene;gene_biotype=protein_coding;locus_tag=c3716	1	-1.2371	11.5809	0.661444	1	55946	17081	29520	523	93	22286	145	10574	128	9155		3032	43936	80249	128
ID=gene-c3716;Name=c3716;gbkey=Gene;gene_biotype=protein_coding;locus_tag=c3716	3	0.456008	12.1489	0.0219185	1	10799	10067	145	2917	6367	100	193	60	16918	4415	9809	596	54548	14539	1530	2794
ID=gene-c3724;Name=pitB;gbkey=Gene;gene=pitB;gene_biotype=protein_coding;locus_tag=c3724	3	-0.185841	10.9542	0.00464221	1	7173	8271	494	1455	10319	402	256	105	151	14085	8343	1379	289	2624	298	32080
ID=gene-c3740;Name=exbD;gbkey=Gene;gene=exbD;gene_biotype=protein_coding;locus_tag=c3740	3	-0.120938	0.845119	0.00447403	1	3	3	0	9	3	0	0	0	0	6	2	1	0	1	0	3
ID=gene-c3741;Name=exbB;gbkey=Gene;gene=exbB;gene_biotype=protein_coding;locus_tag=c3741	3	1.84156	13.2694	0.236532	0.964111	9252	3992	2205	17862	2514	426	127	107	24	111	242	105181	74986	26902	210	1428
ID=gene-c3761;Name=c3761;gbkey=Gene;gene_biotype=protein_coding;locus_tag=c3761	1	4.08063	16.2852	0.455823	1	43009	1006	7259	350	4246378	290263	4014	18207	827	13687		2131	45709	31172	5478
ID=gene-c3771;Name=c3771;gbkey=Gene;gene_biotype=protein_coding;locus_tag=c3771	1	0.10508	10.7496	0.973278	1	13671	14426	55819	971	90	725	2530	9723	58	16267		1752	10700	9939	55
ID=gene-c3774;Name=c3774;gbkey=Gene;gene_biotype=protein_coding;locus_tag=c3774	1	-1.04681	10.2701	0.720367	1	20143	52158	82	87	98	719	56	73	327	130		207	5269	4577	94
ID=gene-c3775;Name=c3775;gbkey=Gene;gene_biotype=protein_coding;locus_tag=c3775	3	1.02865	12.3428	0.0995156	0.991707	8434	6406	1305	2885	6851	200	127	36	55331	43355	10581	2402	415	26081	5052	3423
ID=gene-c3781;Name=tolC;gbkey=Gene;gene=tolC;gene_biotype=protein_coding;locus_tag=c3781	3	-2.32435	8.24612	1.34598	0.964111	3888	1139	972	89	1244	71	33	19	28	89	1070	10	106	799	1475	722
ID=gene-c3789;Name=ygiE;gbkey=Gene;gene=ygiE;gene_biotype=protein_coding;locus_tag=c3789	3	-2.37101	9.4918	1.24814	0.964111	9462	2479	5	235	5070	18	284	4	4398	308	3792	23	125	2118	187	1003
ID=gene-c3814;Name=ygjE;gbkey=Gene;gene=ygjE;gene_biotype=protein_coding;locus_tag=c3814	3	-2.33491	8.87478	1.24795	0.964111	6051	1184	4	87	2006	11	39	8	5	1276	5450	269	184	3772	203	1258
ID=gene-c3847;Name=ygjU;gbkey=Gene;gene=ygjU;gene_biotype=protein_coding;locus_tag=c3847	3	0.851109	12.0129	0.0720279	0.999609	7557	6815	13350	699	15558	263	15306	45	12	47391	18172	2313	548	19983	661	2829
ID=gene-c3851;Name=exuT;gbkey=Gene;gene=exuT;gene_biotype=protein_coding;locus_tag=c3851	2	1.15045	15.0155	0.574182	1	96503	79384	225735	77601	58671		123532	30777	2189285	143821	5146
ID=gene-c3874;Name=tdcC;gbkey=Gene;gene=tdcC;gene_biotype=protein_coding;locus_tag=c3874	3	0.48163	12.2128	0.0236781	1	11099	3285	66	405	7663	27214	37306	3164	52	634	3885	3434	179	3958	1793	962
ID=gene-c3882;Name=yhaU;gbkey=Gene;gene=yhaU;gene_biotype=protein_coding;locus_tag=c3882	2	-1.27307	11.973	0.361516	1	52010	20399	22606	28267	10137		13245	8662	50204	10869	722
ID=gene-c3889;Name=c3889;gbkey=Gene;gene_biotype=protein_coding;locus_tag=c3889	2	-1.41299	12.3288	0.334635	1	71788	22876	17222	36333	34602		18574	5059	138978	605	2895
ID=gene-c3890;Name=c3890;gbkey=Gene;gene_biotype=protein_coding;locus_tag=c3890	2	-0.0148013	13.6966	0.992545	1	81902	50953	40311	48299	68516		91812	14539	219933	56074	20647
ID=gene-c3891;Name=c3891;gbkey=Gene;gene_biotype=protein_coding;locus_tag=c3891	2	-0.00454333	12.3596	0.99779	1	32211	15406	23651	24485	36929		13414	12243	118182	309	33931
ID=gene-c3895;Name=agaB;gbkey=Gene;gene=agaB;gene_biotype=protein_coding;locus_tag=c3895	2	2.40724	15.9219	0.419422	1	77853	24763	38977	26487	43829		15665	5343	2184859	4826	1310357
ID=gene-c3896;Name=agaC;gbkey=Gene;gene=agaC;gene_biotype=protein_coding;locus_tag=c3896	2	-0.489058	12.6486	0.743989	1	52947	19250	35742	20139	46746		11253	48763	124534	14963	2033
ID=gene-c3897;Name=agaD;gbkey=Gene;gene=agaD;gene_biotype=protein_coding;locus_tag=c3897	2	1.16966	1.31717	0.380536	1	6	1	5	2	14		1	14	30	25	5
ID=gene-c3914;Name=mtr;gbkey=Gene;gene=mtr;gene_biotype=protein_coding;locus_tag=c3914	3	-0.441484	10.6472	0.0261246	1	6828	5960	152	531	19206	55	602	17	7	34	26063	13	2080	5142	426	7060
ID=gene-c3950;Name=yrbB;gbkey=Gene;gene=yrbB;gene_biotype=protein_coding;locus_tag=c3950	1	-1.03845	11.92	0.725226	1	62908	67876	7899	151	33	14547	13364	26187	253	52		3468	40051	73794	187
ID=gene-c3953;Name=yrbD;gbkey=Gene;gene=yrbD;gene_biotype=protein_coding;locus_tag=c3953	1	-3.78969	9.43137	0.0768275	1	42326	94	4550	65	31	368	20	9172	91	32		311	3515	7029	2183
ID=gene-c3954;Name=yrbE;gbkey=Gene;gene=yrbE;gene_biotype=protein_coding;locus_tag=c3954	1	-0.0471685	10.8646	0.988167	1	16332	315	4460	99	76961	5011	133	1369	218	3449		349	7726	9331	101
ID=gene-c3955;Name=yrbF;gbkey=Gene;gene=yrbF;gene_biotype=protein_coding;locus_tag=c3955	1	-1.56704	10.8561	0.564513	1	40933	3269	8490	120	25	14999	869	25112	154	37		674	37318	38671	81
ID=gene-c3964;Name=ptsN;gbkey=Gene;gene=ptsN;gene_biotype=protein_coding;locus_tag=c3964	2	-3.62377	10.5715	0.0425004	1	53747	1768	132	426	2367		114	19407	3054	4	36
ID=gene-c3978;Name=nanT;gbkey=Gene;gene=nanT;gene_biotype=protein_coding;locus_tag=c3978	2	0.125895	13.0567	0.947322	1	48127	13312	7032	18254	15211		5955	4186	164640	142004	6519
ID=gene-c3982;Name=sspA;gbkey=Gene;gene=sspA;gene_biotype=protein_coding;locus_tag=c3982	3	0.00412567	10.1104	1.91823e-06	1	3533	436	53	65	335	3	10	3	3	2	3004	17463	115	5301	18	582
ID=gene-c3995;Name=yhcP;gbkey=Gene;gene=yhcP;gene_biotype=protein_coding;locus_tag=c3995	3	0.251009	11.2828	0.00706051	1	6780	5592	10	542	1956	36	48	46	4372	69250	9826	3520	342	2465	271	1464
ID=gene-c3996;Name=yhcQ;gbkey=Gene;gene=yhcQ;gene_biotype=protein_coding;locus_tag=c3996	3	-0.280079	11.0679	0.00991799	1	8246	5747	10	491	10638	50	178	22	8	36361	7775	1982	264	2005	391	22866
ID=gene-c4015;Name=c4015;gbkey=Gene;gene_biotype=protein_coding;locus_tag=c4015	1	-4.29167	7.30881	0.0416907	1	11312	0	1	2613	21	8	1	763	11	1		92	185	732	1
ID=gene-c4016;Name=c4016;gbkey=Gene;gene_biotype=protein_coding;locus_tag=c4016	1	-4.18943	8.95829	0.0509413	1	34536	278	48	5	11	1143	14	3207	37	13		124	11270	2296	3
ID=gene-c4023;Name=panF;gbkey=Gene;gene=panF;gene_biotype=protein_coding;locus_tag=c4023	3	2.06104	13.0022	0.306911	0.964111	6620	2414	351	24907	3914	50101	111	6606	74010	369	12433	110	489	6853	2302	1224
ID=gene-c4031;Name=acrE;gbkey=Gene;gene=acrE;gene_biotype=protein_coding;locus_tag=c4031	3	-1.93929	9.1594	0.775503	0.964111	5965	3408	136	321	3727	17	69	28	4	76	6429	9	206	5199	190	1004
ID=gene-c4032;Name=acrF;gbkey=Gene;gene=acrF;gene_biotype=protein_coding;locus_tag=c4032	3	1.71986	11.5008	0.248365	0.964111	2949	2227	8085	207	5072	63	167	25	12470	287	2379	24	29599	4978	175	14798
ID=gene-c4034;Name=yhdW;gbkey=Gene;gene=yhdW;gene_biotype=protein_coding;locus_tag=c4034	1	-1.0846	10.434	0.705162	1	23082	184	6086	93	17	2600	19	3575	29	60894		3263	14390	4421	38
ID=gene-c4035;Name=yhdX;gbkey=Gene;gene=yhdX;gene_biotype=protein_coding;locus_tag=c4035	1	-0.678534	11.958	0.839514	1	51892	87	565	34	22	57	17	813	28	1798		94	548	2362	218555
ID=gene-c4036;Name=yhdY;gbkey=Gene;gene=yhdY;gene_biotype=protein_coding;locus_tag=c4036	1	3.76112	15.8794	0.47589	1	40466	3016	10961	326	216	13250	3231805	18078	896	62406		4264	31793	25669	20317
ID=gene-c4037;Name=yhdZ;gbkey=Gene;gene=yhdZ;gene_biotype=protein_coding;locus_tag=c4037	1	-3.90848	7.92667	0.0608608	1	15494	9	1488	17	6	509	2	103	10	3843		146	1246	2000	5
ID=gene-c4050;Name=trkA;gbkey=Gene;gene=trkA;gene_biotype=protein_coding;locus_tag=c4050	3	-0.986271	9.69361	0.142893	0.982907	4952	159	11152	39	237	15	3944	11	16	56	155	19	23	414	27	108
ID=gene-c4051;Name=mscL;gbkey=Gene;gene=mscL;gene_biotype=protein_coding;locus_tag=c4051	3	0.114567	11.5097	0.0016158	1	8677	7341	5139	756	9252	628	171	78	13375	29594	9052	1613	11656	3105	221	2248
ID=gene-c4125;Name=kefB;gbkey=Gene;gene=kefB;gene_biotype=protein_coding;locus_tag=c4125	3	0.917716	12.671	0.0806547	0.997383	11406	22834	975	2405	35275	126	738	110	21278	130551	11610	6747	3280	6645	788	14827
ID=gene-c4126;Name=yheR;gbkey=Gene;gene=yheR;gene_biotype=protein_coding;locus_tag=c4126	3	-0.651857	10.5767	0.0605662	1	7426	8818	866	815	12096	23	235	4	208	91	6582	6	403	7392	638	23585
ID=gene-c4139;Name=yhfC;gbkey=Gene;gene=yhfC;gene_biotype=protein_coding;locus_tag=c4139	2	0.29243	13.7869	0.884011	1	71859	21018	17401	37460	115154		216095	5779	112715	955	23210
ID=gene-c4143;Name=nirC;gbkey=Gene;gene=nirC;gene_biotype=protein_coding;locus_tag=c4143	3	4.16043	15.3677	0.746459	0.964111	8059	10378	320	1151	11915	589701	285	76641	39176	2166	22407	488	795	12468	26385	3877
ID=gene-c4186;Name=feoB;gbkey=Gene;gene=feoB;gene_biotype=protein_coding;locus_tag=c4186	3	-1.02194	10.1601	0.166541	0.973884	6995	7723	2259	728	10311	42	217	13	9	42	9272	15	264	10174	410	3006
ID=gene-c4187;Name=yhgG;gbkey=Gene;gene=yhgG;gene_biotype=protein_coding;locus_tag=c4187	3	0.464045	11.9791	0.0223946	1	9549	7824	19439	920	7635	45	175	10	20	64210	41175	3318	1315	5264	456	3158
ID=gene-c4192;Name=gntT;gbkey=Gene;gene=gntT;gene_biotype=protein_coding;locus_tag=c4192	3	0.527269	12.5331	0.0270578	1	13446	12670	14603	1090	29879	144	615	39	38	335	17183	60	624	6500	3603	151705
ID=gene-c4212;Name=ycbS;gbkey=Gene;gene=ycbS;gene_biotype=protein_coding;locus_tag=c4212	3	1.54852	13.1946	0.194042	0.96867	10719	12568	2053	1260	21436	562	515	348	17030	172172	12514	8992	364	9668	616	126557
ID=gene-c4224;Name=gntU;gbkey=Gene;gene=gntU;gene_biotype=protein_coding;locus_tag=c4224	3	4.37472	1.08936	2.52712	0.964111	0	2	2	0	0	4	5	2	0	1	1	1	4	0	3	3
ID=gene-c4239;Name=ugpC;gbkey=Gene;gene=ugpC;gene_biotype=protein_coding;locus_tag=c4239	1	2.17621	13.8763	0.59278	1	29945	51883	51604	1005	160603	24749	259068	162665	910	103461		11133	84380	90981	1793
ID=gene-c4240;Name=ugpE;gbkey=Gene;gene=ugpE;gene_biotype=protein_coding;locus_tag=c4240	1	-0.857925	10.3705	0.762955	1	19270	4247	3054	49	11	85	5580	5699	313	22890		2891	15825	33960	63
ID=gene-c4241;Name=ugpA;gbkey=Gene;gene=ugpA;gene_biotype=protein_coding;locus_tag=c4241	1	0.0519669	12.2404	0.987491	1	39769	11928	31289	560	74	3957	75	55544	273	120930		6990	63398	76383	135
ID=gene-c4242;Name=ugpB;gbkey=Gene;gene=ugpB;gene_biotype=protein_coding;locus_tag=c4242	1	2.67052	14.2384	0.535954	1	27456	35043	107544	560855	9940	19353	12033	180733	1022	66341		11990	185978	217829	437
ID=gene-c4244;Name=livF;gbkey=Gene;gene=livF;gene_biotype=protein_coding;locus_tag=c4244	1	0.985735	12.4874	0.783821	1	25548	654	87334	1331	8650	96213	1260	12924	137	48605		8694	59011	134890	147
ID=gene-c4245;Name=livG;gbkey=Gene;gene=livG;gene_biotype=protein_coding;locus_tag=c4245	1	-3.69981	8.51943	0.0765462	1	21805	3770	1231	40	13	42	31	1267	62	3214		132	1492	2136	16
ID=gene-c4246;Name=livM;gbkey=Gene;gene=livM;gene_biotype=protein_coding;locus_tag=c4246	1	-2.59503	9.99458	0.275266	1	38504	786	12633	183	46	864	127	611	57	5677		10702	2746	18424	35
ID=gene-c4247;Name=livH;gbkey=Gene;gene=livH;gene_biotype=protein_coding;locus_tag=c4247	1	0.21964	13.3403	0.948628	1	76469	74885	70184	1590	352	61627	3871	15549	483	378		125793	191588	168572	14561
ID=gene-c4248;Name=livK;gbkey=Gene;gene=livK;gene_biotype=protein_coding;locus_tag=c4248	1	-4.62031	8.17954	0.0206217	1	22540	20	3408	46	11	86	5	180	26	16		82	1424	2794	393
ID=gene-c4253;Name=livJ;gbkey=Gene;gene=livJ;gene_biotype=protein_coding;locus_tag=c4253	1	-0.345267	11.559	0.91305	1	31957	156	14953	267	25	15475	77771	19535	119	43		2255	33543	30280	435
ID=gene-c4269;Name=nikA;gbkey=Gene;gene=nikA;gene_biotype=protein_coding;locus_tag=c4269	1	-1.74496	9.37432	0.501544	1	16179	41	4867	91	8	284	9	4509	27	15398		764	9129	9319	13
ID=gene-c4270;Name=nikB;gbkey=Gene;gene=nikB;gene_biotype=protein_coding;locus_tag=c4270	1	-1.81722	10.3116	0.504562	1	32242	10340	835	35	15	3657	20	353	16	13		721	48903	21262	16
ID=gene-c4271;Name=nikC;gbkey=Gene;gene=nikC;gene_biotype=protein_coding;locus_tag=c4271	1	2.39034	14.0563	0.587041	1	29312	3263	59093	960	132	12102	741308	43502	823	164		3019	94900	88746	4435
ID=gene-c4279;Name=c4279;gbkey=Gene;gene_biotype=protein_coding;locus_tag=c4279	2	0.566624	13.6316	0.759051	1	54135	40524	55529	52299	39414		35125	8363	265806	1979	137759
ID=gene-c4285;Name=yhhJ;gbkey=Gene;gene=yhhJ;gene_biotype=protein_coding;locus_tag=c4285	1	0.450971	11.0141	0.892807	1	13108	2891	67750	1020	67	6840	56	30662	290	59		1723	35394	14849	73
ID=gene-c4291;Name=pitA;gbkey=Gene;gene=pitA;gene_biotype=protein_coding;locus_tag=c4291	3	3.26229	14.6579	0.632276	0.964111	9153	37852	156229	64478	43178	31571	1021	19788	37192	50681	31870	79468	20685	21023	76881	14003
ID=gene-c4292;Name=yhiO;gbkey=Gene;gene=yhiO;gene_biotype=protein_coding;locus_tag=c4292	3	1.23252	12.7442	0.13636	0.984089	9712	9057	139	56220	18365	1228	479	465	40658	57870	11904	3396	1229	5037	597	15970
ID=gene-c4308;Name=chuA;gbkey=Gene;gene=chuA;gene_biotype=protein_coding;locus_tag=c4308	3	-0.442523	11.0111	0.0277874	1	8794	5690	2214	605	6298	161	175	410	15156	433	19958	503	835	11796	355	3187
ID=gene-c4313;Name=chuT;gbkey=Gene;gene=chuT;gene_biotype=protein_coding;locus_tag=c4313	1	0.837179	12.3265	0.811447	1	25227	51710	17597	335	88	41154	10615	15813	342	104697		8591	69278	59641	373
ID=gene-c4317;Name=chuU;gbkey=Gene;gene=chuU;gene_biotype=protein_coding;locus_tag=c4317	1	0.231014	11.9149	0.944669	1	28259	2917	103037	2715	118	26764	2782	33354	361	93		2263	73018	57549	126
ID=gene-c4318;Name=c4318;gbkey=Gene;gene_biotype=protein_coding;locus_tag=c4318	1	4.15511	16.5712	0.430554	1	49810	2668205	88466	2355	935	1513955	43964	360481	3049	383688		35576	1229134	440052	1933
ID=gene-c4324;Name=yhiU;gbkey=Gene;gene=yhiU;gene_biotype=protein_coding;locus_tag=c4324	3	0.432137	11.53	0.0190125	1	7143	8151	26	781	13227	27	280	16	29	284	7561	170	244	5843	152	89671
ID=gene-c4325;Name=yhiV;gbkey=Gene;gene=yhiV;gene_biotype=protein_coding;locus_tag=c4325	3	-0.0866622	11.7113	0.000924562	1	11373	16740	119	7400	13733	268	261	101	90	56956	16994	3171	623	8876	703	9877
ID=gene-c4340;Name=dctA;gbkey=Gene;gene=dctA;gene_biotype=protein_coding;locus_tag=c4340	3	0.608073	12.5455	0.0358731	1	12854	6050	4314	113294	15219	2706	396	1216	106	129	20537	20	671	10773	1021	3932
ID=gene-c4342;Name=yhjL;gbkey=Gene;gene=yhjL;gene_biotype=protein_coding;locus_tag=c4342	3	3.8041	14.6566	0.679957	0.964111	6295	3223	370	81475	6736	1902	79393	4677	119	192	5950	861	589	3178	401296	2147
ID=gene-c4344;Name=yhjN;gbkey=Gene;gene=yhjN;gene_biotype=protein_coding;locus_tag=c4344	3	1.07253	12.3521	0.107845	0.989522	8242	13781	5649	1246	11240	293	287	68	70513	10933	12153	611	3090	17410	784	3613
ID=gene-c4345;Name=yhjO;gbkey=Gene;gene=yhjO;gene_biotype=protein_coding;locus_tag=c4345	3	0.542127	11.9764	0.0297458	1	9051	21402	481	2500	10704	140	234	19	52141	239	23806	33	741	3497	574	6375
ID=gene-c4355;Name=dppF;gbkey=Gene;gene=dppF;gene_biotype=protein_coding;locus_tag=c4355	1	0.810339	11.7469	0.815971	1	17184	154	4768	386	14105	5785	8082	17353	105	147700		4770	28888	26433	96
ID=gene-c4356;Name=dppD;gbkey=Gene;gene=dppD;gene_biotype=protein_coding;locus_tag=c4356	1	-0.119837	11.937	0.970791	1	35986	279	7374	150	46	62910	157	50143	238	6586		4239	113657	67236	120
ID=gene-c4357;Name=dppC;gbkey=Gene;gene=dppC;gene_biotype=protein_coding;locus_tag=c4357	1	0.159763	13.0237	0.961983	1	63836	97306	61573	1099	115	21687	28480	55903	417	11192		16309	152996	161125	363
ID=gene-c4358;Name=dppB;gbkey=Gene;gene=dppB;gene_biotype=protein_coding;locus_tag=c4358	1	-4.42544	8.99336	0.0325234	1	37757	157	716	31	43	98	15	4464	55	9		542	7473	2960	17
ID=gene-c4361;Name=dppA;gbkey=Gene;gene=dppA;gene_biotype=protein_coding;locus_tag=c4361	1	0.328507	12.0717	0.921547	1	29566	11316	53967	867	84391	7611	124	11152	133	14882		6120	76278	32495	119
ID=gene-c4365;Name=yhjX;gbkey=Gene;gene=yhjX;gene_biotype=protein_coding;locus_tag=c4365	2	-0.204757	13.4574	0.912465	1	78046	50089	138442	44894	67903		41316	2963	307414	197	6560
ID=gene-c4369;Name=bisC;gbkey=Gene;gene=bisC;gene_biotype=protein_coding;locus_tag=c4369	3	1.1747	11.209	0.125238	0.985008	3483	2927	16	258	4709	693	80	96	11	1047	3845	379	132	1296	169	84947
ID=gene-c4386;Name=xylF;gbkey=Gene;gene=xylF;gene_biotype=protein_coding;locus_tag=c4386	1	-3.31952	9.33474	0.141215	1	33356	281	303	18	18	1645	12919	4523	51	16		20	3275	938	106
ID=gene-c4387;Name=xylG;gbkey=Gene;gene=xylG;gene_biotype=protein_coding;locus_tag=c4387	1	0.268885	11.9898	0.936191	1	29041	9516	139916	2522	120	2743	48837	48406	246	108		1458	14978	14521	333
ID=gene-c4388;Name=xylH;gbkey=Gene;gene=xylH;gene_biotype=protein_coding;locus_tag=c4388	1	0.987154	11.2874	0.774615	1	11109	7880	39167	34594	309	16969	231	4525	101	41202		2704	16422	18648	71
ID=gene-c4400;Name=yiaN;gbkey=Gene;gene=yiaN;gene_biotype=protein_coding;locus_tag=c4400	3	2.11697	13.3999	0.295302	0.964111	8395	9994	2140	1080	32429	63	668	51	27	3275	11044	215	213104	4988	393	1768
ID=gene-c4416;Name=mtlA;gbkey=Gene;gene=mtlA;gene_biotype=protein_coding;locus_tag=c4416	2	-0.51548	12.5841	0.739506	1	51437	25682	34065	64473	50493		14628	4742	137000	4793	2322
ID=gene-c4424;Name=c4424;gbkey=Gene;gene_biotype=protein_coding;locus_tag=c4424	3	2.3198	14.1859	0.320108	0.964111	12602	10171	1934	1084	11767	647	202	294351	25	302	17568	435	654	5874	560	2967
ID=gene-c4425;Name=lldP;gbkey=Gene;gene=lldP;gene_biotype=protein_coding;locus_tag=c4425	3	0.607282	11.9337	0.0368415	1	8415	10640	369	1132	11557	61	323	6	11	107366	15016	5327	535	10356	789	2438
ID=gene-c4448;Name=waaL;gbkey=Gene;gene=waaL;gene_biotype=protein_coding;locus_tag=c4448	3	-4.46749	7.26178	7.07604	0.964111	4664	692	0	56	867	7	30	2	1	10	340	126	14	50	51	418
ID=gene-c4478;Name=gltS;gbkey=Gene;gene=gltS;gene_biotype=protein_coding;locus_tag=c4478	3	4.19905	15.4416	0.695438	0.964111	8259	9948	963396	814	15143	141	414	38026	32	177	12111	41	577	5971	294	3059
ID=gene-c4479;Name=yicE;gbkey=Gene;gene=yicE;gene_biotype=protein_coding;locus_tag=c4479	3	0.204532	12.3263	0.00460628	1	14411	17764	1674	1568	35786	496	595	41271	20	5456	13058	240	427	28019	1020	6393
ID=gene-c4485;Name=c4485;gbkey=Gene;gene_biotype=protein_coding;locus_tag=c4485	2	-0.89273	12.731	0.528176	1	71061	18204	54875	27798	44309		14979	5551	112943	24175	10484
ID=gene-c4487;Name=c4487;gbkey=Gene;gene_biotype=protein_coding;locus_tag=c4487	2	0.0425909	13.5891	0.9827	1	73344	16349	10873	23563	38027		9041	13843	42622	223697	4839
ID=gene-c4495;Name=c4495;gbkey=Gene;gene_biotype=protein_coding;locus_tag=c4495	2	0.198343	1.36981	0.819257	1	12	13	16	5	18		4	8	25	6	6
ID=gene-c4500;Name=c4500;gbkey=Gene;gene_biotype=protein_coding;locus_tag=c4500	3	1.69104	12.949	0.215165	0.964111	8208	11342	226	2610	22527	133	461	50	132535	743	20694	105	704	5748	268	22549
ID=gene-c4502;Name=c4502;gbkey=Gene;gene_biotype=protein_coding;locus_tag=c4502	3	-0.0183928	11.4189	4.09998e-05	1	8884	7468	5	835	19476	867	397	183	12	17188	12300	19512	380	12827	768	2688
ID=gene-c4583;Name=nlpA;gbkey=Gene;gene=nlpA;gene_biotype=protein_coding;locus_tag=c4583	1	-2.2021	10.2582	0.388536	1	38086	240	1575	22	2074	4322	21	30896	107	26		178	27221	10062	40
ID=gene-c4586;Name=yicM;gbkey=Gene;gene=yicM;gene_biotype=protein_coding;locus_tag=c4586	2	-0.161778	13.5013	0.930861	1	78354	31110	31508	211510	51028		20063	24371	183424	51	33229
ID=gene-c4588;Name=yicO;gbkey=Gene;gene=yicO;gene_biotype=protein_coding;locus_tag=c4588	2	0.20964	14.0522	0.907799	1	91021	53859	114647	44982	74602		55847	89812	311884	367	91858
ID=gene-c4590;Name=uhpT;gbkey=Gene;gene=uhpT;gene_biotype=protein_coding;locus_tag=c4590	2	0.945494	14.3569	0.653353	1	69956	53164	81463	52850	78935		345392	10596	254888	3978	9590
ID=gene-c4591;Name=uhpC;gbkey=Gene;gene=uhpC;gene_biotype=protein_coding;locus_tag=c4591	2	-0.286066	13.5926	0.881312	1	90086	34572	109328	60828	128628		42953	8613	388093	51	2764
ID=gene-c4597;Name=emrD;gbkey=Gene;gene=emrD;gene_biotype=protein_coding;locus_tag=c4597	2	-0.0361669	13.8937	0.982304	1	95150	73546	122137	77914	74794		65931	16648	429101	23379	6848
ID=gene-c4612;Name=dgoT;gbkey=Gene;gene=dgoT;gene_biotype=protein_coding;locus_tag=c4612	2	0.586546	14.3847	0.734396	1	90079	80361	124226	226882	88707		84638	34354	353289	12526	72890
ID=gene-c4632;Name=tnaB;gbkey=Gene;gene=tnaB;gene_biotype=protein_coding;locus_tag=c4632	3	-1.74796	10.381	0.554921	0.964111	12511	11267	5	928	8653	56	212	66	5	540	19257	33	559	5542	429	2637
ID=gene-c4633;Name=yidY;gbkey=Gene;gene=yidY;gene_biotype=protein_coding;locus_tag=c4633	2	0.440613	14.5312	0.812432	1	109516	403296	59859	70207	96105		45876	24584	434401	81285	5298
ID=gene-c4637;Name=yieG;gbkey=Gene;gene=yieG;gene_biotype=protein_coding;locus_tag=c4637	2	1.25485	15.1031	0.556052	1	95706	121056	142075	568834	83409		63314	35856	347465	1873	255139
ID=gene-c4642;Name=c4642;gbkey=Gene;gene_biotype=protein_coding;locus_tag=c4642	3	1.42454	12.682	0.170668	0.972049	8171	11783	525	1130	6270	62436	106	6758	7	42635	24196	2177	6037	8207	451	2750
ID=gene-c4644;Name=bglF;gbkey=Gene;gene=bglF;gene_biotype=protein_coding;locus_tag=c4644	2	0.622674	14.1804	0.707703	1	76378	60543	163782	81488	83408		58062	40180	510986	40560	45076
ID=gene-c4652;Name=pstC;gbkey=Gene;gene=pstC;gene_biotype=protein_coding;locus_tag=c4652	1	4.15529	-0.428053	0.09089	1	1	1	9	2	1	3	2	3	1	2		1	0	0	1
ID=gene-c4675;Name=kup;gbkey=Gene;gene=kup;gene_biotype=protein_coding;locus_tag=c4675	3	1.1357	12.7125	0.113514	0.987179	10141	138061	2465	12884	18711	497	596	1017	43089	169	18832	35	622	7125	485	2981
ID=gene-c4677;Name=rbsA;gbkey=Gene;gene=rbsA;gene_biotype=protein_coding;locus_tag=c4677	1	0.515248	11.5779	0.881597	1	18576	31822	14076	223	23	64827	5680	601	63	24		4907	29461	75793	107
ID=gene-c4678;Name=rbsC;gbkey=Gene;gene=rbsC;gene_biotype=protein_coding;locus_tag=c4678	1	1.09728	12.8349	0.759504	1	30171	18528	83918	1567	408	74672	8094	81102	676	69699		14963	84917	131736	3404
ID=gene-c4713;Name=wzxE;gbkey=Gene;gene=wzxE;gene_biotype=protein_coding;locus_tag=c4713	3	-1.43914	9.13577	0.35124	0.964111	4412	3077	4	295	2191	4	44	1	4	0	12116	13	334	2470	270	1030
ID=gene-c4737;Name=corA;gbkey=Gene;gene=corA;gene_biotype=protein_coding;locus_tag=c4737	3	-4.10674	8.74919	5.51221	0.964111	11778	1415	792	262	1567	63	85	27	2	83	1444	9	38	1286	73	987
ID=gene-c4740;Name=rarD;gbkey=Gene;gene=rarD;gene_biotype=protein_coding;locus_tag=c4740	3	0.198433	10.9846	0.00477514	1	5707	41838	2685	4295	8308	875	184	163	27	306	5519	147	168	3497	6695	1558
ID=gene-c4746;Name=yigK;gbkey=Gene;gene=yigK;gene_biotype=protein_coding;locus_tag=c4746	3	-0.575424	11.0886	0.0464248	1	10094	20482	2	1812	15888	790	298	297	7251	345	18824	21	596	10606	1559	2885
ID=gene-c4758;Name=c4758;gbkey=Gene;gene_biotype=protein_coding;locus_tag=c4758	2	0.412435	13.8991	0.812959	1	71949	60477	174699	93657	66610		35194	5056	256316	13371	62568
ID=gene-c4774;Name=c4774;gbkey=Gene;gene_biotype=protein_coding;locus_tag=c4774	3	2.53014	13.5258	0.41117	0.964111	6905	6469	4684	24698	5832	593	135	87549	51969	62	39762	58	1313	5606	330	82948
ID=gene-c4796;Name=trkH;gbkey=Gene;gene=trkH;gene_biotype=protein_coding;locus_tag=c4796	3	-0.22854	10.4665	0.00687007	1	5257	15337	1575	1377	1217	95	30	228	13763	59	836	13	195	8106	149	522
ID=gene-c4830;Name=c4830;gbkey=Gene;gene_biotype=protein_coding;locus_tag=c4830	2	-0.186717	13.3306	0.906366	1	70688	34517	78844	95902	52881		26711	8083	245252	4874	25762
ID=gene-c4857;Name=rhaT;gbkey=Gene;gene=rhaT;gene_biotype=protein_coding;locus_tag=c4857	3	0.575432	11.9238	0.0337342	1	8536	5301	70	468	10335	186	4321	34	20736	221	8493	36	2384	4687	41443	1975
ID=gene-c4861;Name=kdgT;gbkey=Gene;gene=kdgT;gene_biotype=protein_coding;locus_tag=c4861	3	-1.49685	9.23823	0.430767	0.964111	4900	4323	268	400	5680	45	105	17	9	183	6637	22	272	3172	238	1797
ID=gene-c4866;Name=yiiP;gbkey=Gene;gene=yiiP;gene_biotype=protein_coding;locus_tag=c4866	3	1.91779	13.2007	0.25592	0.964111	8376	9402	3145	964	17424	55	387	29	3157	240	11686	38	433	6916	182391	3845
ID=gene-c4869;Name=sbp;gbkey=Gene;gene=sbp;gene_biotype=protein_coding;locus_tag=c4869	1	1.70265	13.7014	0.684769	1	36593	365	2738	284	313	16567	691316	6258	563	11328		711	5576	5672	4971
ID=gene-c4879;Name=glpF;gbkey=Gene;gene=glpF;gene_biotype=protein_coding;locus_tag=c4879	3	3.6572	15.1631	0.641215	0.964111	9897	11455	515	1303	18574	417640	740	108347	84982	4993	22934	753	859	5987	1119	57166
ID=gene-c4894;Name=c4894;gbkey=Gene;gene_biotype=protein_coding;locus_tag=c4894	3	1.88081	12.8048	0.277635	0.964111	6528	7849	3895	666	20449	56897	382	6406	42851	16271	9427	839	343	6493	232	1915
ID=gene-c4906;Name=ptsA;gbkey=Gene;gene=ptsA;gene_biotype=protein_coding;locus_tag=c4906	2	0.291103	13.6201	0.868249	1	64066	49750	71554	62072	115879		32180	3897	255805	3039	72953
ID=gene-c4907;Name=frwC;gbkey=Gene;gene=frwC;gene_biotype=protein_coding;locus_tag=c4907	2	0.503837	14.5498	0.791048	1	106522	80135	214484	81400	98262		166409	138426	377993	3114	5801
ID=gene-c4929;Name=btuB;gbkey=Gene;gene=btuB;gene_biotype=protein_coding;locus_tag=c4929	3	0.415785	12.0218	0.0180555	1	10154	13139	66	1536	15441	399	5837	80	63	818	8347	60	7398	7836	233	100513
ID=gene-c4979;Name=yjbB;gbkey=Gene;gene=yjbB;gene_biotype=protein_coding;locus_tag=c4979	3	0.472601	1.18082	0.0630779	1	3	1	2	3	2	0	1	0	8	3	4	1	2	0	4	6
ID=gene-c4983;Name=c4983;gbkey=Gene;gene_biotype=protein_coding;locus_tag=c4983	2	2.20266	15.356	0.399761	1	60417	48074	70838	92455	62509		44446	1106454	666515	6591	2756
ID=gene-c5002;Name=malG;gbkey=Gene;gene=malG;gene_biotype=protein_coding;locus_tag=c5002	1	-2.7734	10.0086	0.250416	1	42233	68	5980	107	27	19794	97	5951	51	10		137	12199	12541	39
ID=gene-c5003;Name=malF;gbkey=Gene;gene=malF;gene_biotype=protein_coding;locus_tag=c5003	1	-0.818706	10.6169	0.777596	1	22319	186	20057	382	49	52744	245	8388	113	6387		307	16255	6722	73
ID=gene-c5004;Name=malE;gbkey=Gene;gene=malE;gene_biotype=protein_coding;locus_tag=c5004	1	-0.24277	10.1759	0.935562	1	11480	3486	10085	168	18	12827	11002	4417	43	30		2142	16936	21839	106
ID=gene-c5005;Name=malK;gbkey=Gene;gene=malK;gene_biotype=protein_coding;locus_tag=c5005	1	0.39993	11.8272	0.908798	1	23817	119	7608	156	29	4155	32	26125	130	154452		5250	71038	14484	66
ID=gene-c5006;Name=lamB;gbkey=Gene;gene=lamB;gene_biotype=protein_coding;locus_tag=c5006	3	1.98667	13.1681	0.281174	0.964111	7813	6905	2895	200443	8666	4286	252	1936	169	343	5020	76	227	11766	14475	2830
ID=gene-c5015;Name=dinF;gbkey=Gene;gene=dinF;gene_biotype=protein_coding;locus_tag=c5015	2	1.10274	15.202	0.613294	1	113334	40384	57045	64990	135223		37453	41518	4238220	6220	158990
ID=gene-c5022;Name=c5022;gbkey=Gene;gene_biotype=protein_coding;locus_tag=c5022	2	0.423459	13.9994	0.833692	1	76586	48076	151115	47863	54004		44102	74236	948876	233	2285
ID=gene-c5029;Name=c5029;gbkey=Gene;gene_biotype=protein_coding;locus_tag=c5029	3	-0.201016	0.271906	0.0126679	1	1	0	0	0	3	0	0	0	0	3	0	0	0	0	1	2
ID=gene-c5056;Name=c5056;gbkey=Gene;gene_biotype=protein_coding;locus_tag=c5056	2	0.712399	14.4055	0.697872	1	84234	73522	81099	108907	58578		80337	50766	277712	5823	213843
ID=gene-c5060;Name=c5060;gbkey=Gene;gene_biotype=protein_coding;locus_tag=c5060	3	0.0482299	11.3157	0.000286928	1	7920	9040	3090	30396	22946	770	428	380	369	173	10892	199	368	6063	282	2313
ID=gene-c5062;Name=yjcG;gbkey=Gene;gene=yjcG;gene_biotype=protein_coding;locus_tag=c5062	3	-1.04318	10.2704	0.18177	0.969967	7650	5331	1945	540	6476	30	145	10	64	9831	9922	553	284	8974	624	2453
ID=gene-c5074;Name=gltP;gbkey=Gene;gene=gltP;gene_biotype=protein_coding;locus_tag=c5074	3	0.729325	12.131	0.0488574	1	8896	7198	37	780	6329	35	1290	14	28	1268	7501	74	83238	3911	209	2949
ID=gene-c5077;Name=yddO;gbkey=Gene;gene=yddO;gene_biotype=protein_coding;locus_tag=c5077	1	3.49204	-0.739214	0.162474	1	1	0	6	0	0	2	0	0	5	2		1	0	0	0
ID=gene-c5078;Name=c5078;gbkey=Gene;gene_biotype=protein_coding;locus_tag=c5078	1	3.88765	14.9599	0.44255	1	19607	3851	22358	513	74021	17167	260	9784	1741030	155648		10629	28795	55180	351
ID=gene-c5079;Name=yddQ;gbkey=Gene;gene=yddQ;gene_biotype=protein_coding;locus_tag=c5079	1	-1.17869	10.9717	0.67267	1	35434	281	22501	462	167	20966	181	1240	222	34274		4926	12529	43672	155
ID=gene-c5080;Name=yddR;gbkey=Gene;gene=yddR;gene_biotype=protein_coding;locus_tag=c5080	1	-0.424605	11.6743	0.893087	1	36390	199	4478	117	97536	6704	60	10852	92	62650		1567	10692	3396	100
ID=gene-c5081;Name=c5081;gbkey=Gene;gene_biotype=protein_coding;locus_tag=c5081	1	0.300227	12.7208	0.927504	1	47228	4180	78105	1351	20028	51988	1912	25968	700	79517		14727	118498	123588	3715
ID=gene-c5085;Name=yjcP;gbkey=Gene;gene=yjcP;gene_biotype=protein_coding;locus_tag=c5085	3	1.80938	13.6977	0.247589	0.964111	12726	11965	4273	84871	43793	1744	956	8657	788	295639	22491	14949	797	14189	650	4951
ID=gene-c5086;Name=yjcQ;gbkey=Gene;gene=yjcQ;gene_biotype=protein_coding;locus_tag=c5086	3	0.903291	12.3352	0.0743478	0.999609	9125	6481	20	665	14671	786	345	42393	13	633	73404	70	2622	11628	533	3821
ID=gene-c5087;Name=yjcR;gbkey=Gene;gene=yjcR;gene_biotype=protein_coding;locus_tag=c5087	3	-0.287199	8.63309	0.0114716	1	1529	1275	2	135	2121	13	30	6	0	38	5424	3	139	1106	62	6415
ID=gene-c5092;Name=yjcV;gbkey=Gene;gene=yjcV;gene_biotype=protein_coding;locus_tag=c5092	1	-4.49907	8.87519	0.027871	1	35450	1758	638	17	13	717	14	2838	29	14		211	3323	4388	11
ID=gene-c5093;Name=yjcW;gbkey=Gene;gene=yjcW;gene_biotype=protein_coding;locus_tag=c5093	1	-1.61124	11.278	0.550605	1	56222	466	2278	96	4903	713	73796	2570	58	5698		6230	12978	17141	1452
ID=gene-c5109;Name=phnE;gbkey=Gene;gene=phnE;gene_biotype=protein_coding;locus_tag=c5109	1	-3.71121	9.74084	0.0933382	1	51075	48	1226	51	38	3792	51	18579	118	40		135	5620	5633	41
ID=gene-c5110;Name=phnD;gbkey=Gene;gene=phnD;gene_biotype=protein_coding;locus_tag=c5110	1	-0.379267	11.9174	0.905839	1	41861	1418	25758	159316	1396	1637	94	4399	154	68		1377	16005	32936	105
ID=gene-c5111;Name=phnC;gbkey=Gene;gene=phnC;gene_biotype=protein_coding;locus_tag=c5111	1	-0.858151	10.9924	0.767442	1	29661	1926	10416	215	22	38860	128	30486	158	6056		4008	18048	36502	51
ID=gene-c5120;Name=yjdE;gbkey=Gene;gene=yjdE;gene_biotype=protein_coding;locus_tag=c5120	3	1.1927	12.4768	0.119565	0.985745	8288	5738	36	541	10304	367	220	46	16	188936	10456	9785	340	14197	291	2510
ID=gene-c5128;Name=dcuB;gbkey=Gene;gene=dcuB;gene_biotype=protein_coding;locus_tag=c5128	3	0.418191	11.5611	0.0192839	1	7366	7638	3073	43894	19643	1018	423	568	42	337	6990	41	683	12064	288	3249
ID=gene-c5141;Name=cadB;gbkey=Gene;gene=cadB;gene_biotype=protein_coding;locus_tag=c5141	3	-1.26182	10.4091	0.2541	0.964111	9611	4353	4	381	6304	36	430	46	6	156	26786	14	865	11441	264	2598
ID=gene-c5174;Name=c5174;gbkey=Gene;gene_biotype=protein_coding;locus_tag=c5174	3	1.43599	12.0617	0.184356	0.969967	5274	4709	10474	547	117004	82	2330	3972	9684	1406	19270	220	681	5268	587	1656
ID=gene-c5201;Name=pgtP;gbkey=Gene;gene=pgtP;gene_biotype=protein_coding;locus_tag=c5201	2	-2.48611	6.13245	0.0757184	1	1636	396	590	27	210		154	3	1676	5	30
ID=gene-c5220;Name=dcuA;gbkey=Gene;gene=dcuA;gene_biotype=protein_coding;locus_tag=c5220	3	2.22536	13.2904	0.331234	0.964111	7226	7062	105837	829	26277	165	528	70551	18	4225	10616	278	401	6842	207	2128
ID=gene-c5224;Name=yjeH;gbkey=Gene;gene=yjeH;gene_biotype=protein_coding;locus_tag=c5224	3	-1.1813	9.05568	0.243557	0.964111	3580	1693	21	159	8338	10	179	3	7	25	8068	340	251	1141	209	1078
ID=gene-c5236;Name=sugE;gbkey=Gene;gene=sugE;gene_biotype=protein_coding;locus_tag=c5236	3	-1.88046	10.1059	0.684907	0.964111	11136	18517	444	1703	3573	90	60	49	1	1167	8153	39	294	3356	300	1727
ID=gene-c5245;Name=yjeP;gbkey=Gene;gene=yjeP;gene_biotype=protein_coding;locus_tag=c5245	3	-1.96303	9.76762	0.799121	0.964111	9218	4414	36	410	2831	38	75	688	35	864	10414	56	403	8066	299	1590
ID=gene-c5281;Name=sgaT;gbkey=Gene;gene=sgaT;gene_biotype=protein_coding;locus_tag=c5281	2	-0.358324	13.4439	0.831127	1	84918	31565	94428	43860	100982		40739	13050	383501	1265	5914
ID=gene-c5283;Name=sgaB;gbkey=Gene;gene=sgaB;gene_biotype=protein_coding;locus_tag=c5283	2	0.772313	-0.618292	0.63626	1	1	0	1	0	2		0	2	3	3	2
ID=gene-c5298;Name=c5298;gbkey=Gene;gene_biotype=protein_coding;locus_tag=c5298	2	-2.05996	10.9337	0.122357	1	37845	8637	5020	8853	17323		3881	203	36599	1323	3608
ID=gene-c5307;Name=cycA;gbkey=Gene;gene=cycA;gene_biotype=protein_coding;locus_tag=c5307	3	-0.619045	3.05072	0.102327	0.991114	35	14	1	8	41	0	1	6	4	7	80	13	13	12	27	10
ID=gene-c5318;Name=ytfM;gbkey=Gene;gene=ytfM;gene_biotype=protein_coding;locus_tag=c5318	3	-1.1919	9.87894	0.236285	0.964111	6380	3975	8	536	16315	42	313	10	2	10470	4244	562	142	938	116	746
ID=gene-c5319;Name=ytfN;gbkey=Gene;gene=ytfN;gene_biotype=protein_coding;locus_tag=c5319	3	-3.83408	8.81322	4.35183	0.964111	11227	1693	6	157	4212	10	115	9	4	51	3050	4	182	528	109	607
ID=gene-c5325;Name=ytfQ;gbkey=Gene;gene=ytfQ;gene_biotype=protein_coding;locus_tag=c5325	1	-1.20146	11.1013	0.676305	1	39289	57	13351	41377	346	114	34	55718	289	3848		189	20946	5272	60
ID=gene-c5326;Name=ytfR;gbkey=Gene;gene=ytfR;gene_biotype=protein_coding;locus_tag=c5326	1	-1.13944	11.1375	0.676289	1	38839	4482	33808	996	4581	12409	5623	3042	2295	97		5228	42769	41193	682
ID=gene-c5328;Name=yjfF;gbkey=Gene;gene=yjfF;gene_biotype=protein_coding;locus_tag=c5328	1	-2.08653	10.5864	0.423383	1	45045	1420	3336	71	50	37	42	2686	466	71332		1821	6740	3893	46
ID=gene-c5339;Name=treB;gbkey=Gene;gene=treB;gene_biotype=protein_coding;locus_tag=c5339	2	-1.08776	13.6126	0.461293	1	146256	40488	12033	43088	125007		32259	55308	217360	47062	5393
ID=gene-c5366;Name=idnT;gbkey=Gene;gene=idnT;gene_biotype=protein_coding;locus_tag=c5366	3	-0.697225	9.73566	0.0746158	0.999609	4263	3046	64	322	3359	18	86	32	152	135	22694	18	794	2297	794	813
ID=gene-c5396;Name=fimD;gbkey=Gene;gene=fimD;gene_biotype=protein_coding;locus_tag=c5396	3	-1.14745	9.83145	0.216771	0.964111	6010	4808	6	465	2899	44	39	31	7	77	18935	123	658	5172	381	2400
ID=gene-c5401;Name=gntP;gbkey=Gene;gene=gntP;gene_biotype=protein_coding;locus_tag=c5401	3	-2.71487	6.50076	1.98147	0.964111	1400	530	0	46	317	1	4	2	0	166	958	16	39	594	11	160

## Sheet: Dataset S3
GeneID	pool #	logFC	logCPM	PValue	FDR	input	b1	b2	b3	b4	b5	b6	b7	b8	b9	b10	b11	b12	b13	b14	b15
ID=gene-c0024;Name=nhaA;gbkey=Gene;gene=nhaA;gene_biotype=protein_coding;locus_tag=c0024	3	-4.107	9.29072	0.0607525	0.907152	18064	7584	105	67	141	9	7	7	15	15	23	535	44	17	165	8
ID=gene-c0049;Name=caiT;gbkey=Gene;gene=caiT;gene_biotype=protein_coding;locus_tag=c0049	3	-3.58326	9.23044	0.097324	0.907152	14392	469	25	54	763	8	6	69	394	229	704	693	103	389	4302	28
ID=gene-c0055;Name=yaaU;gbkey=Gene;gene=yaaU;gene_biotype=protein_coding;locus_tag=c0055	2	-3.95481	11.4148	0.145587	1	132035	43	427	3520	44	1353	66	32	1795	54	38702
ID=gene-c0056;Name=yabF;gbkey=Gene;gene=yabF;gene_biotype=protein_coding;locus_tag=c0056	3	1.23546	12.4316	0.77051	0.977532	8219	96024	23185	25036	790	60	22	416	33	11	352	1174	36	86	5	42
ID=gene-c0083;Name=yabK;gbkey=Gene;gene=yabK;gene_biotype=protein_coding;locus_tag=c0083	1	-3.92579	8.10117	0.100763	1	17989	363	993		2	103	9	43	10	2577		86	32	6	4845
ID=gene-c0084;Name=tbpA;gbkey=Gene;gene=tbpA;gene_biotype=protein_coding;locus_tag=c0084	1	-6.46043	8.62252	0.00395871	0.323268	40681	6	2082		20	159	122	30	707	26		15	12	25	34
ID=gene-c0131;Name=aroP;gbkey=Gene;gene=aroP;gene_biotype=protein_coding;locus_tag=c0131	3	1.77658	12.7053	0.695248	0.960562	6888	379	132	184	30	69551	52599	37	80	17	9	26065	214	124	63	26
ID=gene-c0156;Name=yadG;gbkey=Gene;gene=yadG;gene_biotype=protein_coding;locus_tag=c0156	1	-5.22794	8.85558	0.0229648	1	41159	43	6531		57	46	53	659	87	67		117	112	98	114
ID=gene-c0157;Name=yadH;gbkey=Gene;gene=yadH;gene_biotype=protein_coding;locus_tag=c0157	1	0.133006	12.9729	0.974278	1	66657	328087	8102		73	1186	1773	643	2229	45		46	287	13393	53350
ID=gene-c0170;Name=htrE;gbkey=Gene;gene=htrE;gene_biotype=protein_coding;locus_tag=c0170	3	0.437962	12.239	0.904751	1	12251	782	580	786	229	19516	13088	163	237	32	25141	2718	258	395	13274	38668
ID=gene-c0185;Name=fhuA;gbkey=Gene;gene=fhuA;gene_biotype=protein_coding;locus_tag=c0185	3	-1.83598	9.70039	0.507367	0.946753	8633	18457	599	15	49	45	33	8	46	3	24	723	95	223	1	26
ID=gene-c0187;Name=fhuD;gbkey=Gene;gene=fhuD;gene_biotype=protein_coding;locus_tag=c0187	1	1.14707	13.1855	0.800258	1	39660	1109	5664		412016	1062	104026	3132	1822	127		224	128	50696	6393
ID=gene-c0188;Name=fhuB;gbkey=Gene;gene=fhuB;gene_biotype=protein_coding;locus_tag=c0188	1	3.20998	15.6704	0.590705	1	54647	571	144		204	2416198	3962	11427	2102	38486		1588	773	525	6106
ID=gene-c0194;Name=yadT;gbkey=Gene;gene=yadT;gene_biotype=protein_coding;locus_tag=c0194	1	-5.91281	8.46102	0.00841399	0.553244	34461	123	14		545	127	15	26	83	32		20	9	18	3918
ID=gene-c0238;Name=yaeC;gbkey=Gene;gene=yaeC;gene_biotype=protein_coding;locus_tag=c0238	1	-1.90512	10.3938	0.527501	1	37563	4984	27368		1205	54	716	115	152	1686		106	118	23465	13548
ID=gene-c0240;Name=abc;gbkey=Gene;gene=abc;gene_biotype=protein_coding;locus_tag=c0240	1	0.402833	12.787	0.923206	1	49195	71	108577		218	782	184677	5957	349	83		591	468	113588	19748
ID=gene-c0294;Name=c0294;gbkey=Gene;gene_biotype=protein_coding;locus_tag=c0294	3	-1.1626	0.961133	0.511432	0.946753	6	0	0	0	0	0	0	0	0	0	0	8	10	0	0	0
ID=gene-c0332;Name=c0332;gbkey=Gene;gene_biotype=protein_coding;locus_tag=c0332	2	-1.90961	11.4152	0.538852	1	59330	147	805	1308	35	691	145	781	57	2722	81923
ID=gene-c0334;Name=c0334;gbkey=Gene;gene_biotype=protein_coding;locus_tag=c0334	2	-2.50657	11.3562	0.38167	1	75562	174	829	259	41055	13132	1290	892	249	221	88
ID=gene-c0335;Name=c0335;gbkey=Gene;gene_biotype=protein_coding;locus_tag=c0335	2	-7.07098	9.464	0.00330879	0.440305	52250	19	25	1122	15	257	16	14	19	13	9
ID=gene-c0336;Name=c0336;gbkey=Gene;gene_biotype=protein_coding;locus_tag=c0336	2	-4.29817	10.0462	0.0795584	1	55740	29	2489	90	35	293	455	444	47	23	10978
ID=gene-c0350;Name=c0350;gbkey=Gene;gene_biotype=protein_coding;locus_tag=c0350	3	0.483416	12.0099	0.89866	1	10142	380	434	1488	27189	100	55	49	182	66	51	567	58265	617	115	128
ID=gene-c0360;Name=c0360;gbkey=Gene;gene_biotype=protein_coding;locus_tag=c0360	3	0.841507	12.4104	0.832468	0.998021	10551	43591	272	305	100776	258	209	106	389	143	609	850	549	324	248	43
ID=gene-c0361;Name=c0361;gbkey=Gene;gene_biotype=protein_coding;locus_tag=c0361	1	-3.70109	8.52923	0.139658	1	22536	11	7371		4485	7	14	13	129	8		13	169	14	6
ID=gene-c0362;Name=c0362;gbkey=Gene;gene_biotype=protein_coding;locus_tag=c0362	3	2.37994	12.687	0.614529	0.946753	4506	240	203	11473	21	36537	27967	109	19	22	15	1228	28	325	59975	11
ID=gene-c0378;Name=mbhA;gbkey=Gene;gene=mbhA;gene_biotype=protein_coding;locus_tag=c0378	3	1.81275	12.3753	0.668905	0.955444	5346	69931	340	207	6181	51	49	20483	543	12008	14832	1559	14	84	789	18077
ID=gene-c0388;Name=phoE;gbkey=Gene;gene=phoE;gene_biotype=protein_coding;locus_tag=c0388	3	-0.990832	9.51061	0.737389	0.967633	4605	171	249	95	27	68	43	59	48	6	81	336	5	32	68	14291
ID=gene-c0393;Name=c0393;gbkey=Gene;gene_biotype=protein_coding;locus_tag=c0393	3	-1.74019	5.55135	0.449603	0.946753	451	7	10	5	157	25	12	13	141	532	14	6	2	32	2	17
ID=gene-c0434;Name=betT;gbkey=Gene;gene=betT;gene_biotype=protein_coding;locus_tag=c0434	3	-0.348986	9.68703	0.916256	1	3482	82	11	4	3	25	26	11	6051	6	11	63	6	30	4	14928
ID=gene-c0448;Name=yahN;gbkey=Gene;gene=yahN;gene_biotype=protein_coding;locus_tag=c0448	3	1.83977	12.6151	0.682784	0.956858	6198	31342	122094	30	3928	23	12	2730	163	12	16	397	228	116	53	3450
ID=gene-c0455;Name=codB;gbkey=Gene;gene=codB;gene_biotype=protein_coding;locus_tag=c0455	3	1.21967	12.3201	0.762624	0.973518	7689	472	597	69	21168	726	528	46704	728	9125	61231	898	101	321	19	49
ID=gene-c0458;Name=lacY;gbkey=Gene;gene=lacY;gene_biotype=protein_coding;locus_tag=c0458	2	-3.08911	9.90871	0.220834	1	35138	189	284	396	100	186	2333	10033	239	391	63
ID=gene-c0472;Name=tauA;gbkey=Gene;gene=tauA;gene_biotype=protein_coding;locus_tag=c0472	1	2.18723	14.5031	0.672491	1	48985	2928	49013		36048	168	365	1102850	16070	13063		382650	5905	199	10939
ID=gene-c0482;Name=sbmA;gbkey=Gene;gene=sbmA;gene_biotype=protein_coding;locus_tag=c0482	3	0.951586	12.2073	0.807083	0.989055	8514	353	53499	176	1808	8550	6735	16256	611	20809	30	790	66	1065	52	40
ID=gene-c0492;Name=yaiC;gbkey=Gene;gene=yaiC;gene_biotype=protein_coding;locus_tag=c0492	3	0.411382	0.927584	0.822471	0.994649	2	1	0	1	0	2	2	0	1	2	5	2	0	4	1	0
ID=gene-c0504;Name=araJ;gbkey=Gene;gene=araJ;gene_biotype=protein_coding;locus_tag=c0504	2	-4.85946	9.69212	0.0390329	1	48915	107	98	409	5975	31	110	49	69	75	336
ID=gene-c0512;Name=proY;gbkey=Gene;gene=proY;gene_biotype=protein_coding;locus_tag=c0512	3	2.12647	13.5263	0.64583	0.953141	9588	74719	855	375	3235	233	163	150	275	59106	13414	985	3361	971	122263	23
ID=gene-c0521;Name=tsx;gbkey=Gene;gene=tsx;gene_biotype=protein_coding;locus_tag=c0521	3	1.67353	10.8705	0.675896	0.955444	2070	697	890	98	175	66	56	72	23	4572	30	253	28402	17	3669	430
ID=gene-c0565;Name=mdlA;gbkey=Gene;gene=mdlA;gene_biotype=protein_coding;locus_tag=c0565	1	1.58477	12.7094	0.739763	1	21252	368	11352		38	238	381	71	50	37		53	49	443263	5215
ID=gene-c0566;Name=mdlB;gbkey=Gene;gene=mdlB;gene_biotype=protein_coding;locus_tag=c0566	1	-8.96018	8.03968	4.82e-05	0.0152781	30120	18	13		15	14	9	23	82	20		19	24	8	202
ID=gene-c0580;Name=acrB;gbkey=Gene;gene=acrB;gene_biotype=protein_coding;locus_tag=c0580	3	2.22797	12.8262	0.615903	0.946753	5506	265	15435	18234	499	59226	41500	7071	145	7254	10452	727	113	100	689	243
ID=gene-c0581;Name=acrA;gbkey=Gene;gene=acrA;gene_biotype=protein_coding;locus_tag=c0581	3	-3.50013	7.41166	0.0691819	0.907152	3931	94	306	17	260	105	73	97	89	432	102	216	250	159	77	182
ID=gene-c0584;Name=aefA;gbkey=Gene;gene=aefA;gene_biotype=protein_coding;locus_tag=c0584	3	-0.43056	6.44745	0.874649	1	384	3	165	122	10	753	510	46	10	40	84	16	2	2	19	4
ID=gene-c0611;Name=ybbL;gbkey=Gene;gene=ybbL;gene_biotype=protein_coding;locus_tag=c0611	1	4.20628	14.9694	0.502462	1	16926	1568909	8833		414	325	6808	692	582	410		508	340	318	54118
ID=gene-c0616;Name=ybbA;gbkey=Gene;gene=ybbA;gene_biotype=protein_coding;locus_tag=c0616	1	-6.84408	8.99439	0.00289755	0.249145	54171	1197	702		13	2	59	8	37	7		6	3	4	1166
ID=gene-c0617;Name=ybbP;gbkey=Gene;gene=ybbP;gene_biotype=protein_coding;locus_tag=c0617	1	0.996899	12.6883	0.824457	1	31057	662	21845		19096	30	360	73	59	44		93	273149	866	96
ID=gene-c0625;Name=ybbW;gbkey=Gene;gene=ybbW;gene_biotype=protein_coding;locus_tag=c0625	3	0.891968	11.7791	0.829935	0.997528	6585	17	34	63048	15	68	66	368	22	2	12	7876	5	8	142	5
ID=gene-c0658;Name=cusC;gbkey=Gene;gene=cusC;gene_biotype=protein_coding;locus_tag=c0658	3	-3.85594	7.07029	0.0523511	0.907152	3538	142	36	54	0	11	18	7	2	35	11	800	53	83	154	423
ID=gene-c0660;Name=cusB;gbkey=Gene;gene=cusB;gene_biotype=protein_coding;locus_tag=c0660	3	0.715622	6.27636	0.824028	0.995351	161	807	1	1	1	272	193	1	1	7	1	60	1	656	1	6
ID=gene-c0661;Name=cusA;gbkey=Gene;gene=cusA;gene_biotype=protein_coding;locus_tag=c0661	3	0.179396	4.39824	0.948222	1	60	1	323	1	22	1	2	46	8	25	28	4	8	5	11	5
ID=gene-c0662;Name=pheP;gbkey=Gene;gene=pheP;gene_biotype=protein_coding;locus_tag=c0662	3	2.08148	11.4435	0.64249	0.952684	2333	43	163	26	7	18	17	8	5172	38	27	740	51482	10	2	3400
ID=gene-c0663;Name=ybdG;gbkey=Gene;gene=ybdG;gene_biotype=protein_coding;locus_tag=c0663	3	1.67326	12.3325	0.711102	0.965287	5706	22	56	192	230	21	28	17	30156	9	38	139772	4	250	18	114
ID=gene-c0669;Name=fepA;gbkey=Gene;gene=fepA;gene_biotype=protein_coding;locus_tag=c0669	3	-0.700589	9.62858	0.822235	0.994649	4176	374	44	41	3	56	45	16	32627	5	140	148	39	65	7	17
ID=gene-c0675;Name=fepC;gbkey=Gene;gene=fepC;gene_biotype=protein_coding;locus_tag=c0675	1	-8.24218	8.17483	0.000229569	0.0346774	32589	13	3		89	1	70	5	43	3		5	5	4	666
ID=gene-c0676;Name=fepG;gbkey=Gene;gene=fepG;gene_biotype=protein_coding;locus_tag=c0676	1	-1.7257	11.662	0.59042	1	82193	2692	24729		36	482	2140	95458	1711	19943		414	104	15772	33911
ID=gene-c0678;Name=ybdA;gbkey=Gene;gene=ybdA;gene_biotype=protein_coding;locus_tag=c0678	2	-2.50132	10.3374	0.400748	1	37196	11	574	59	27019	151	48	131	42	6	577
ID=gene-c0700;Name=ybdS;gbkey=Gene;gene=ybdS;gene_biotype=protein_coding;locus_tag=c0700	3	0.0661548	2.27319	0.975945	1	12	1	0	0	0	3	6	5	1	5	5	16	36	2	1	3
ID=gene-c0712;Name=dcuC;gbkey=Gene;gene=dcuC;gene_biotype=protein_coding;locus_tag=c0712	3	3.36777	13.9257	0.530112	0.946753	5396	1123	143	211593	33	56241	42292	12	29	25	8541	2149	674	142	1375	182
ID=gene-c0715;Name=crcB;gbkey=Gene;gene=crcB;gene_biotype=protein_coding;locus_tag=c0715	3	1.91068	13.011	0.673155	0.955444	7771	39562	2639	1005	11279	88	46	43	44	61037	122	648	53	100	74495	68
ID=gene-c0737;Name=gltK;gbkey=Gene;gene=gltK;gene_biotype=protein_coding;locus_tag=c0737	1	0.547312	12.0192	0.896683	1	26287	238	4406		5060	291	238	111	65	553		40	15	18	352568
ID=gene-c0738;Name=gltJ;gbkey=Gene;gene=gltJ;gene_biotype=protein_coding;locus_tag=c0738	1	-0.530409	11.1101	0.881449	1	27875	1179	49104		21786	130	704	227	292	36043		881	275	35	27464
ID=gene-c0739;Name=ybeJ;gbkey=Gene;gene=ybeJ;gene_biotype=protein_coding;locus_tag=c0739	1	-8.07414	2.72299	2.02e-06	0.00282671	697	0	2		0	0	3	2	1	0		2	0	5	1
ID=gene-c0755;Name=nagE;gbkey=Gene;gene=nagE;gene_biotype=protein_coding;locus_tag=c0755	2	-8.30968	7.27148	5.1017e-05	0.0648991	11864	12	21	8	6	11	9	37	10	5	33
ID=gene-c0776;Name=potE;gbkey=Gene;gene=potE;gene_biotype=protein_coding;locus_tag=c0776	3	-0.535609	1.44999	0.764368	0.97402	8	4	1	0	4	3	2	1	22	1	11	0	0	1	0	1
ID=gene-c0826;Name=pnuC;gbkey=Gene;gene=pnuC;gene_biotype=protein_coding;locus_tag=c0826	3	-0.596458	9.94833	0.854248	1	4884	1846	31	59	4	2511	1875	0	56	142	6	7	12998	1	6	8
ID=gene-c0827;Name=c0827;gbkey=Gene;gene_biotype=protein_coding;locus_tag=c0827	3	0.0938387	11.3109	0.9794	1	8069	19	59	364	197	72	82	420	208	703	9	323	23	33	6	54856
ID=gene-c0836;Name=modF;gbkey=Gene;gene=modF;gene_biotype=protein_coding;locus_tag=c0836	1	-1.66287	10.6683	0.597583	1	39880	9425	4836		30	21	113	29	724	23287		435	102	42197	2318
ID=gene-c0840;Name=modA;gbkey=Gene;gene=modA;gene_biotype=protein_coding;locus_tag=c0840	1	-3.70491	8.88781	0.14183	1	28938	17	6703		21	285	14	16	27	20		63	36	8697	30
ID=gene-c0841;Name=modB;gbkey=Gene;gene=modB;gene_biotype=protein_coding;locus_tag=c0841	1	-8.66187	7.92578	0.000104089	0.0239098	27681	12	7		148	12	0	8	3	6		3	11	5	332
ID=gene-c0842;Name=modC;gbkey=Gene;gene=modC;gene_biotype=protein_coding;locus_tag=c0842	1	-0.472729	-0.510427	0.786866	1	4	2	2		0	0	0	8	0	4		1	1	1	0
ID=gene-c0871;Name=ybhN;gbkey=Gene;gene=ybhN;gene_biotype=protein_coding;locus_tag=c0871	3	-0.139974	10.828	0.966528	1	6719	180	227	265	62	3880	2775	25	44	12	738	3750	177	91	46	28801
ID=gene-c0875;Name=ybhR;gbkey=Gene;gene=ybhR;gene_biotype=protein_coding;locus_tag=c0875	1	1.58879	-0.443994	0.450911	1	1	2	1		0	1	2	7	3	3		0	0	1	4
ID=gene-c0876;Name=ybhS;gbkey=Gene;gene=ybhS;gene_biotype=protein_coding;locus_tag=c0876	1	1.76081	14.0401	0.71579	1	47463	28369	145269		56517	2709	11405	2564	1097	184171		5109	3925	491796	234038
ID=gene-c0877;Name=ybhF;gbkey=Gene;gene=ybhF;gene_biotype=protein_coding;locus_tag=c0877	1	-1.56787	10.6816	0.620876	1	38192	134	49895		5507	187	367	87	264	23220		513	135	87	11300
ID=gene-c0890;Name=ybiL;gbkey=Gene;gene=ybiL;gene_biotype=protein_coding;locus_tag=c0890	3	-0.381389	9.37875	0.904776	1	2870	8	128	29	34	28	33	29	7	3	203	115	12129	285	39	13
ID=gene-c0893;Name=ybiO;gbkey=Gene;gene=ybiO;gene_biotype=protein_coding;locus_tag=c0893	3	1.91466	12.5066	0.6837	0.956858	5463	77	100	81268	18	23	19	6	80809	18	19	406	4	76	18	13
ID=gene-c0895;Name=glnP;gbkey=Gene;gene=glnP;gene_biotype=protein_coding;locus_tag=c0895	1	-0.0240483	10.7511	0.994928	1	15802	1706	15		16950	35	149	23	16	75026		1889	571	74	21
ID=gene-c0899;Name=ybiF;gbkey=Gene;gene=ybiF;gene_biotype=protein_coding;locus_tag=c0899	3	1.37005	12.1602	0.738928	0.967863	6218	74454	49	697	3488	39	50	49	40	33334	101	6315	147	1073	531	3264
ID=gene-c0914;Name=yliA;gbkey=Gene;gene=yliA;gene_biotype=protein_coding;locus_tag=c0914	1	1.6578	0.502051	0.442718	1	3	2	1		5	1	1	28	5	12		2	5	4	3
ID=gene-c0915;Name=c0915;gbkey=Gene;gene_biotype=protein_coding;locus_tag=c0915	1	0.195292	11.8263	0.961174	1	28921	1079	13609		200406	52	636	55	46	1958		81	104	25	10265
ID=gene-c0917;Name=yliD;gbkey=Gene;gene=yliD;gene_biotype=protein_coding;locus_tag=c0917	1	-6.75142	7.50705	0.00207048	0.196135	19174	1	1024		14	3	10	0	16	2		14	9	3	247
ID=gene-c0987;Name=potF;gbkey=Gene;gene=potF;gene_biotype=protein_coding;locus_tag=c0987	1	-3.43098	9.07642	0.18369	1	29979	12	182		22	26	230	381	18314	143		70	19	21	233
ID=gene-c0988;Name=potG;gbkey=Gene;gene=potG;gene_biotype=protein_coding;locus_tag=c0988	1	1.72774	13.3322	0.727109	1	29715	46	46		42	552	227	93	687127	4417		769	433	105	94
ID=gene-c0989;Name=potH;gbkey=Gene;gene=potH;gene_biotype=protein_coding;locus_tag=c0989	1	-0.967496	10.6812	0.772183	1	27005	666	7101		7190	151	8180	503	213	178		233	152	67598	6494
ID=gene-c0990;Name=potI;gbkey=Gene;gene=potI;gene_biotype=protein_coding;locus_tag=c0990	1	2.10294	13.3013	0.677376	1	22551	3190	6409		705	15	35	197	38	19616		464656	7688	271	99
ID=gene-c0993;Name=artJ;gbkey=Gene;gene=artJ;gene_biotype=protein_coding;locus_tag=c0993	1	1.08716	12.1731	0.806313	1	20462	243	73		80	285	365	112	298974	1795		333	272	3450	615
ID=gene-c0996;Name=artI;gbkey=Gene;gene=artI;gene_biotype=protein_coding;locus_tag=c0996	1	-2.63567	9.20841	0.333381	1	23681	12	6265		566	24	96	263	59	9162		197	132	9043	34
ID=gene-c0997;Name=artP;gbkey=Gene;gene=artP;gene_biotype=protein_coding;locus_tag=c0997	1	-5.08635	7.13549	0.0207411	1	12165	7	7		41	7	18	10	74	10		16	11	5	3119
ID=gene-c1009;Name=aqpZ;gbkey=Gene;gene=aqpZ;gene_biotype=protein_coding;locus_tag=c1009	3	0.114616	10.3355	0.973727	1	4047	148	150	9069	38	3	5	2211	26875	1	7	111	23	42	1917	7
ID=gene-c1031;Name=dmsA;gbkey=Gene;gene=dmsA;gene_biotype=protein_coding;locus_tag=c1031	3	-3.61469	7.74687	0.0758176	0.907152	5192	103	122	96	38	36	21	22	41	6	2550	656	94	248	9	11
ID=gene-c1032;Name=dmsB;gbkey=Gene;gene=dmsB;gene_biotype=protein_coding;locus_tag=c1032	3	-2.49226	8.23119	0.28407	0.946753	4414	335	113	57	35	18	19	107	72	4107	30	62	14	79	56	72
ID=gene-c1033;Name=dmsC;gbkey=Gene;gene=dmsC;gene_biotype=protein_coding;locus_tag=c1033	3	-7.56594	6.49167	3.35792e-05	0.0170613	4449	2	0	22	15	0	0	0	52	24	3	62	0	12	2	2
ID=gene-c1037;Name=ycaD;gbkey=Gene;gene=ycaD;gene_biotype=protein_coding;locus_tag=c1037	2	-4.67644	9.85269	0.054862	1	52847	15	65	1468	46	1128	25	110	105	13	7722
ID=gene-c1042;Name=focA_2;gbkey=Gene;gene=focA_2;gene_biotype=protein_coding;locus_tag=c1042	3	-3.17653	7.75198	0.138764	0.907152	4359	87	534	72	480	9	7	221	22	4	4	102	46	15	29	1695
ID=gene-c1071;Name=ompF;gbkey=Gene;gene=ompF;gene_biotype=protein_coding;locus_tag=c1071	3	1.40181	11.6249	0.726694	0.96646	4199	336	277	6106	460	33713	22183	33	77	21	2806	475	459	1268	19	68
ID=gene-c1076;Name=ycbE;gbkey=Gene;gene=ycbE;gene_biotype=protein_coding;locus_tag=c1076	1	-1.41847	9.75842	0.646436	1	18516	1710	4826		9960	125	817	53	69	11606		285	76	17	22364
ID=gene-c1077;Name=ycbM;gbkey=Gene;gene=ycbM;gene_biotype=protein_coding;locus_tag=c1077	1	-2.75993	9.59671	0.31902	1	32782	307	4508		80	105	195	19	5	10		18	80	25480	5205
ID=gene-c1079;Name=ycbO;gbkey=Gene;gene=ycbO;gene_biotype=protein_coding;locus_tag=c1079	1	-0.360551	10.9681	0.920855	1	22726	226	14787		5716	114	364	113	40	2388		85	50	89969	17365
ID=gene-c1085;Name=uup;gbkey=Gene;gene=uup;gene_biotype=protein_coding;locus_tag=c1085	1	-4.96643	7.10081	0.0283888	1	11612	4	3		2481	4	6	4	4	4		2	1	3	4
ID=gene-c1110;Name=yccA;gbkey=Gene;gene=yccA;gene_biotype=protein_coding;locus_tag=c1110	3	-5.61591	7.04046	0.00205979	0.258423	5401	5	11	5	564	28	6	7	23	55	90	31	13	6	1	9
ID=gene-c1132;Name=torC;gbkey=Gene;gene=torC;gene_biotype=protein_coding;locus_tag=c1132	3	-4.89812	6.52645	0.00640122	0.560663	3274	39	298	82	11	26	14	29	72	27	7	192	16	4	2	6
ID=gene-c1133;Name=torA;gbkey=Gene;gene=torA;gene_biotype=protein_coding;locus_tag=c1133	3	-5.36629	6.68208	0.00279961	0.319326	4025	4	19	2	30	19	6	64	308	7	10	179	0	49	22	135
ID=gene-c1134;Name=torD;gbkey=Gene;gene=torD;gene_biotype=protein_coding;locus_tag=c1134	3	-5.65158	7.11386	0.00183255	0.256052	5719	67	15	14	55	13	17	29	650	1	4	261	3	25	7	2
ID=gene-c1143;Name=ycdG;gbkey=Gene;gene=ycdG;gene_biotype=protein_coding;locus_tag=c1143	3	-6.46916	7.46562	0.000382722	0.0891265	8116	21	16	2	29	5	5	6	42	4	10	82	1	15	14	409
ID=gene-c1154;Name=putP;gbkey=Gene;gene=putP;gene_biotype=protein_coding;locus_tag=c1154	3	-1.80816	8.36349	0.485034	0.946753	3358	137	25	63	8	22	31	35	15	19	29	52	46	11	37	5881
ID=gene-c1156;Name=ycdO;gbkey=Gene;gene=ycdO;gene_biotype=protein_coding;locus_tag=c1156	3	-0.495788	10.6944	0.876142	1	7690	1922	413	722	130	289	185	102	198	14	12	1087	355	513	117	30896
ID=gene-c1157;Name=ycdB;gbkey=Gene;gene=ycdB;gene_biotype=protein_coding;locus_tag=c1157	3	2.3226	13.1726	0.621898	0.946753	6562	1820	7479	219	383	67	67	52	323	71	58	15579	120707	55174	45	13527
ID=gene-c1161;Name=ycdQ;gbkey=Gene;gene=ycdQ;gene_biotype=protein_coding;locus_tag=c1161	3	-0.916817	8.93324	0.751374	0.970536	2947	50	182	86	21	5030	3415	18	24	4	20	509	5	119	137	4
ID=gene-c1232;Name=mchF;gbkey=Gene;gene=mchF;gene_biotype=protein_coding;locus_tag=c1232	1	-8.79577	7.28209	4.34e-05	0.0152781	17745	1	6		8	16	94	15	4	5		10	56	6	10
ID=gene-c1242;Name=focD;gbkey=Gene;gene=focD;gene_biotype=protein_coding;locus_tag=c1242	3	-4.08297	6.56929	0.030396	0.907152	2691	26	22	54	8	19	23	7	1088	5	56	196	2	49	79	25
ID=gene-c1250;Name=iroN;gbkey=Gene;gene=iroN;gene_biotype=protein_coding;locus_tag=c1250	3	2.42877	7.78634	0.521001	0.946753	145	1993	6	3	2	672	485	5	126	9	15	76	876	1372	1	56
ID=gene-c1253;Name=iroC;gbkey=Gene;gene=iroC;gene_biotype=protein_coding;locus_tag=c1253	1	-6.16397	8.36876	0.0060769	0.429921	33205	13	11		15	6	7	104	81	12		13	353	13	3373
ID=gene-c1273;Name=c1273;gbkey=Gene;gene_biotype=protein_coding;locus_tag=c1273	3	-2.00563	8.45259	0.444758	0.946753	3986	54	11	20	9	2	10	0	29	5048	1675	153	3	108	8	5
ID=gene-c1314;Name=mdoH;gbkey=Gene;gene=mdoH;gene_biotype=protein_coding;locus_tag=c1314	3	-6.80493	5.28709	4.10087e-05	0.0190998	1806	11	9	1	43	7	2	1	15	3	12	8	3	8	3	2
ID=gene-c1319;Name=yceE;gbkey=Gene;gene=yceE;gene_biotype=protein_coding;locus_tag=c1319	2	0.594871	13.3947	0.900102	1	53207	28	165	51	32	400	272	67	326629	58	8486
ID=gene-c1373;Name=ptsG;gbkey=Gene;gene=ptsG;gene_biotype=protein_coding;locus_tag=c1373	2	-0.718893	12.3911	0.843489	1	60395	2626	26775	409	22951	77	216	75	100829	40	780
ID=gene-c1374;Name=fhuE;gbkey=Gene;gene=fhuE;gene_biotype=protein_coding;locus_tag=c1374	3	-4.87517	7.13947	0.00762801	0.617869	5002	103	47	30	4	5	5	517	188	41	78	126	63	23	14	15
ID=gene-c1398;Name=potD;gbkey=Gene;gene=potD;gene_biotype=protein_coding;locus_tag=c1398	1	2.29081	14.8208	0.667595	1	56893	3843	70925		232	1980	1532590	43951	2257	11811		576	1027	151	4920
ID=gene-c1399;Name=potC;gbkey=Gene;gene=potC;gene_biotype=protein_coding;locus_tag=c1399	1	-1.44953	12.2337	0.668602	1	104823	9496	59861		61201	4957	46	130	432	60842		1765	487	114	75967
ID=gene-c1476;Name=potB;gbkey=Gene;gene=potB;gene_biotype=protein_coding;locus_tag=c1476	1	-0.0358268	1.28341	0.986277	1	19	1	24		21	9	2	2	1	16		1	2	1	57
ID=gene-c1477;Name=potA;gbkey=Gene;gene=potA;gene_biotype=protein_coding;locus_tag=c1477	1	2.14338	15.6636	0.686544	1	112817	20408	702318		929	9445	73137	4641	2887	228448		150726	5387	2146137	175407
ID=gene-c1560;Name=nmpC;gbkey=Gene;gene=nmpC;gene_biotype=protein_coding;locus_tag=c1560	3	0.825457	11.7492	0.836644	0.998021	6743	70	3946	86	243	664	469	22	15	27	9	227	41	93	64473	7
ID=gene-c1597;Name=sitD;gbkey=Gene;gene=sitD;gene_biotype=protein_coding;locus_tag=c1597	1	4.09346	16.8645	0.530263	1	68054	3933	6720		3707020	4917	59669	3683	4180474	27394		5691	3587	1585	46928
ID=gene-c1598;Name=sitC;gbkey=Gene;gene=sitC;gene_biotype=protein_coding;locus_tag=c1598	1	-2.09172	11.2062	0.50251	1	72691	35	34		33	32	1232	343	45	6459		755	495	102292	12495
ID=gene-c1599;Name=sitB;gbkey=Gene;gene=sitB;gene_biotype=protein_coding;locus_tag=c1599	1	-1.81232	11.3383	0.561375	1	68812	880	22102		1502	31879	876	409	2553	12758		518	314	27683	28879
ID=gene-c1600;Name=sitA;gbkey=Gene;gene=sitA;gene_biotype=protein_coding;locus_tag=c1600	1	-4.13798	8.65367	0.0960644	1	28090	10	10653		7	4	41	8	11	4		6	5	4	1195
ID=gene-c1634;Name=nhaB;gbkey=Gene;gene=nhaB;gene_biotype=protein_coding;locus_tag=c1634	3	-5.99812	8.55232	0.001686	0.241833	16381	93	38	82	6	30	28	86	40	12	10	6	1088	27	2	25
ID=gene-c1640;Name=ycgO;gbkey=Gene;gene=ycgO;gene_biotype=protein_coding;locus_tag=c1640	3	2.23488	1.41489	0.328893	0.946753	1	0	1	2	0	6	2	1	4	2	6	5	0	10	1	3
ID=gene-c1646;Name=prrA;gbkey=Gene;gene=prrA;gene_biotype=protein_coding;locus_tag=c1646	3	2.22837	13.7394	0.661288	0.955061	10367	64	611	282	17	81	37	124	54	144	532699	894	19	56	19	7
ID=gene-c1652;Name=c1652;gbkey=Gene;gene_biotype=protein_coding;locus_tag=c1652	1	-3.33582	9.32896	0.21375	1	34480	55	24727		26	15	25	17	13	21		12	12	9	48
ID=gene-c1656;Name=ycgC;gbkey=Gene;gene=ycgC;gene_biotype=protein_coding;locus_tag=c1656	2	-1.01943	12.3611	0.791797	1	70544	25	273	110265	40	36	26	18	20422	700	22
ID=gene-c1664;Name=ychM;gbkey=Gene;gene=ychM;gene_biotype=protein_coding;locus_tag=c1664	3	1.86519	1.73759	0.401835	0.946753	2	3	3	3	1	2	6	2	8	7	8	8	1	6	0	3
ID=gene-c1676;Name=chaA;gbkey=Gene;gene=chaA;gene_biotype=protein_coding;locus_tag=c1676	3	-6.82257	8.17619	0.000248981	0.0695779	13748	58	2	54	30	8	9	263	11	4	11	355	4	89	2	2
ID=gene-c1707;Name=oppA;gbkey=Gene;gene=oppA;gene_biotype=protein_coding;locus_tag=c1707	1	-5.91333	7.67219	0.00631863	0.441436	19931	20	29		1003	17	58	28	942	32		19	7	82	33
ID=gene-c1708;Name=oppB;gbkey=Gene;gene=oppB;gene_biotype=protein_coding;locus_tag=c1708	1	-8.00498	7.60635	0.000270816	0.03881	21811	3	2		7	2	429	33	5	12		3	10	2	4
ID=gene-c1709;Name=oppC;gbkey=Gene;gene=oppC;gene_biotype=protein_coding;locus_tag=c1709	1	3.19738	16.2264	0.595503	1	81041	662	534066		424	1519	1221	545	1327	3971122		91465	15043	3300	33528
ID=gene-c1711;Name=oppF;gbkey=Gene;gene=oppF;gene_biotype=protein_coding;locus_tag=c1711	1	4.20843	15.8408	0.508278	1	30920	2796	28672		4704	625	371	4191006	60454	6917		308779	5742	406	41525
ID=gene-c1715;Name=kch;gbkey=Gene;gene=kch;gene_biotype=protein_coding;locus_tag=c1715	3	-5.88722	9.14027	0.00194267	0.258423	24281	282	195	60	84	37	63	102	18	130	16	1933	31	10	172	108
ID=gene-c1717;Name=tonB;gbkey=Gene;gene=tonB;gene_biotype=protein_coding;locus_tag=c1717	3	-3.84358	8.81343	0.090495	0.907152	11861	184	14	7	4	2	3	99	96	3606	4	1861	2	3	2	1
ID=gene-c1761;Name=c1761;gbkey=Gene;gene_biotype=protein_coding;locus_tag=c1761	3	-3.27197	7.49097	0.116084	0.907152	3785	66	223	12	16	204	107	17	10	21	41	49	6	55	429	1330
ID=gene-c1764;Name=c1764;gbkey=Gene;gene_biotype=protein_coding;locus_tag=c1764	3	-4.63927	6.59748	0.0106135	0.732786	3229	18	83	54	6	25	10	233	45	9	9	369	34	7	30	18
ID=gene-c1765;Name=c1765;gbkey=Gene;gene_biotype=protein_coding;locus_tag=c1765	3	3.97489	14.8607	0.513414	0.946753	6788	111	70	122	109	31	30	630532	13081	17	35	29396	69	346	74	40
ID=gene-c1766;Name=c1766;gbkey=Gene;gene_biotype=protein_coding;locus_tag=c1766	2	-2.26188	9.27423	0.387044	1	15954	1351	1103	7675	117	48	291	1403	103	149	8
ID=gene-c1782;Name=ycjN;gbkey=Gene;gene=ycjN;gene_biotype=protein_coding;locus_tag=c1782	1	1.1968	12.4197	0.791201	1	22563	132570	77557		84	38	48	64	64	58		109	70296	219	9471
ID=gene-c1784;Name=ycjP;gbkey=Gene;gene=ycjP;gene_biotype=protein_coding;locus_tag=c1784	1	-1.15434	10.4144	0.729046	1	25063	7	6286		29	15	58683	1519	264	371		24	152	33	1431
ID=gene-c1790;Name=ycjV;gbkey=Gene;gene=ycjV;gene_biotype=protein_coding;locus_tag=c1790	1	-2.38467	8.92299	0.411413	1	17266	4	24099		12	5	29	4	5	7		21	3	4	10
ID=gene-c1803;Name=mppA;gbkey=Gene;gene=mppA;gene_biotype=protein_coding;locus_tag=c1803	1	-2.81107	8.99449	0.303999	1	22081	15529	24		13	177	161	28	32	7		14	263	18	18
ID=gene-c1804;Name=ynaI;gbkey=Gene;gene=ynaI;gene_biotype=protein_coding;locus_tag=c1804	3	-4.19629	7.46547	0.029114	0.907152	5220	51	594	423	35	44	24	136	1	56	244	248	16	152	5	12
ID=gene-c1811;Name=c1811;gbkey=Gene;gene_biotype=protein_coding;locus_tag=c1811	3	2.70625	13.2987	0.575372	0.946753	5506	17141	30	117	2212	95870	71249	21	10899	22030	12863	696	49	132	276	216
ID=gene-c1816;Name=ydaN;gbkey=Gene;gene=ydaN;gene_biotype=protein_coding;locus_tag=c1816	3	-5.27937	7.29863	0.00390692	0.420869	6094	23	68	132	7	8	29	25	361	4	3	587	11	49	36	6
ID=gene-c1822;Name=ompN;gbkey=Gene;gene=ompN;gene_biotype=protein_coding;locus_tag=c1822	3	3.76774	0.929289	0.122905	0.907152	0	0	1	0	1	3	0	0	7	1	4	3	2	3	0	0
ID=gene-c1857;Name=ydcO;gbkey=Gene;gene=ydcO;gene_biotype=protein_coding;locus_tag=c1857	3	-7.31895	5.82567	3.23458e-05	0.0170613	2745	1	8	2	18	2	0	16	0	3	3	55	1	20	0	3
ID=gene-c1865;Name=ydcT;gbkey=Gene;gene=ydcT;gene_biotype=protein_coding;locus_tag=c1865	1	-4.99726	8.97201	0.0358842	1	42821	12	4583		8	104	9	21	13	13		28	11	18	6438
ID=gene-c1867;Name=ydcV;gbkey=Gene;gene=ydcV;gene_biotype=protein_coding;locus_tag=c1867	1	-6.83149	1.34869	3.97e-06	0.00316718	228	2	1		0	0	1	0	0	7		0	0	0	0
ID=gene-c1878;Name=ansP;gbkey=Gene;gene=ansP;gene_biotype=protein_coding;locus_tag=c1878	3	0.0510453	10.8386	0.987886	1	5980	664	91	1437	3115	59	26	47	35880	44	228	16033	173	230	4824	27
ID=gene-c1901;Name=narU;gbkey=Gene;gene=narU;gene_biotype=protein_coding;locus_tag=c1901	2	0.244015	12.6303	0.952432	1	39276	17	2231	71	1707	254	2573	6327	172333	64	8187
ID=gene-c1921;Name=xasA;gbkey=Gene;gene=xasA;gene_biotype=protein_coding;locus_tag=c1921	3	-2.32096	8.30925	0.378103	0.946753	4269	18	4	4606	1	2	11	1	14	120	7	64	0	17	1	1
ID=gene-c1925;Name=yddA;gbkey=Gene;gene=yddA;gene_biotype=protein_coding;locus_tag=c1925	1	-7.0033	7.32152	0.00119269	0.130853	17130	6	885		11	2	3	11	14	16		4	3	4	9
ID=gene-c1943;Name=yneE;gbkey=Gene;gene=yneE;gene_biotype=protein_coding;locus_tag=c1943	3	-5.55165	7.42464	0.00407132	0.420869	6989	9	0	10	14	7	10	14	9	1	1	826	1	100	1	211
ID=gene-c1950;Name=sotB;gbkey=Gene;gene=sotB;gene_biotype=protein_coding;locus_tag=c1950	2	0.820646	13.3299	0.86424	1	43898	25	330251	6220	28	61	31	232	73	43	12152
ID=gene-c1951;Name=marC;gbkey=Gene;gene=marC;gene_biotype=protein_coding;locus_tag=c1951	3	0.840718	11.965	0.834281	0.998021	7752	44	80	9	89	391	247	41448	92811	75	40	117	85	148	53	27
ID=gene-c1956;Name=c1956;gbkey=Gene;gene_biotype=protein_coding;locus_tag=c1956	3	-4.47291	7.76739	0.0299801	0.907152	6992	2157	12	3	6	9	4	1	42	1	10	54	245	7	6	5
ID=gene-c1977;Name=ynfE;gbkey=Gene;gene=ynfE;gene_biotype=protein_coding;locus_tag=c1977	3	-0.945245	9.24271	0.750484	0.970536	3718	5	11225	56	290	3	5	18	21	5	374	1389	25	8	720	22
ID=gene-c1978;Name=ynfF;gbkey=Gene;gene=ynfF;gene_biotype=protein_coding;locus_tag=c1978	3	-5.16296	6.51975	0.00474686	0.449664	3453	42	77	1	29	4	3	4	203	4	11	466	2	27	3	6
ID=gene-c1979;Name=ynfG;gbkey=Gene;gene=ynfG;gene_biotype=protein_coding;locus_tag=c1979	3	-1.0482	10.1057	0.732152	0.967135	7208	97	20850	37	729	25	13	20	31	2715	5	351	7	37	28	9
ID=gene-c1987;Name=ynfM;gbkey=Gene;gene=ynfM;gene_biotype=protein_coding;locus_tag=c1987	2	-6.74979	9.49168	0.00220853	0.363044	52360	93	503	88	7	565	104	172	324	178	13
ID=gene-c2007;Name=uidC;gbkey=Gene;gene=uidC;gene_biotype=protein_coding;locus_tag=c2007	3	2.30364	4.86414	0.531643	0.946753	20	0	50	2	6	10	7	1	0	3	7	6	0	4	502	0
ID=gene-c2008;Name=uidB;gbkey=Gene;gene=uidB;gene_biotype=protein_coding;locus_tag=c2008	3	2.05861	12.5125	0.641158	0.951767	4973	2277	2828	251	514	349	202	156	58	15210	98	868	88187	48	11665	1162
ID=gene-c2013;Name=malX;gbkey=Gene;gene=malX;gene_biotype=protein_coding;locus_tag=c2013	2	-2.46733	9.82558	0.365401	1	25691	52	806	209	672	313	42	38	212	82	23596
ID=gene-c2051;Name=ydhP;gbkey=Gene;gene=ydhP;gene_biotype=protein_coding;locus_tag=c2051	2	-7.45972	9.19249	0.000759585	0.212266	43998	8	180	99	9	116	186	4	144	125	224
ID=gene-c2057;Name=ydhE;gbkey=Gene;gene=ydhE;gene_biotype=protein_coding;locus_tag=c2057	2	-2.70759	10.1606	0.338367	1	35965	78	87	18330	62	123	12	1353	205	61	121
ID=gene-c2064;Name=ydhU;gbkey=Gene;gene=ydhU;gene_biotype=protein_coding;locus_tag=c2064	3	-2.29163	7.61842	0.363158	0.946753	2599	15	29	73	4	1	0	3010	117	3	8	83	6	6	11	0
ID=gene-c2136;Name=celB;gbkey=Gene;gene=celB;gene_biotype=protein_coding;locus_tag=c2136	2	-6.02546	9.0048	0.00767951	0.622984	35387	4	1236	90	10	407	197	72	305	9	11
ID=gene-c2173;Name=ydjE;gbkey=Gene;gene=ydjE;gene_biotype=protein_coding;locus_tag=c2173	2	-4.1653	9.47326	0.0940405	1	36281	11	411	139	5706	88	14	15	19	22	3112
ID=gene-c2179;Name=ydjK;gbkey=Gene;gene=ydjK;gene_biotype=protein_coding;locus_tag=c2179	2	-6.44781	9.04677	0.0040449	0.491455	37706	28	510	37	10	675	462	17	22	12	78
ID=gene-c2196;Name=yeaN;gbkey=Gene;gene=yeaN;gene_biotype=protein_coding;locus_tag=c2196	2	-4.03881	9.81678	0.134286	1	44582	6	265	9524	15	107	14	24	214	11	7
ID=gene-c2205;Name=yeaS;gbkey=Gene;gene=yeaS;gene_biotype=protein_coding;locus_tag=c2205	3	0.112491	11.1247	0.975171	1	7006	76	586	54	27	37	28	19	57	10	12	16175	179	26	32272	198
ID=gene-c2224;Name=manY;gbkey=Gene;gene=manY;gene_biotype=protein_coding;locus_tag=c2224	2	0.832836	13.0585	0.858803	1	36078	23	33016	496	245203	275	124	63	30	37	770
ID=gene-c2226;Name=manZ;gbkey=Gene;gene=manZ;gene_biotype=protein_coding;locus_tag=c2226	2	1.2302	9.97293	0.794053	1	3267	0	31	28394	6	6	6	5	85	5	9
ID=gene-c2250;Name=yebZ;gbkey=Gene;gene=yebZ;gene_biotype=protein_coding;locus_tag=c2250	3	-3.10213	6.27964	0.135428	0.907152	1507	25	19	46	796	116	88	8	12	0	31	87	4	50	7	1
ID=gene-c2251;Name=c2251;gbkey=Gene;gene_biotype=protein_coding;locus_tag=c2251	3	-1.29725	0.267853	0.325422	0.946753	1	0	0	0	0	0	0	0	0	0	0	1	0	0	0	1
ID=gene-c2271;Name=yebL;gbkey=Gene;gene=yebL;gene_biotype=protein_coding;locus_tag=c2271	1	-9.14356	6.58441	1.59e-05	0.0068146	10985	2	3		7	0	69	11	1	2		6	9	4	4
ID=gene-c2272;Name=yebM;gbkey=Gene;gene=yebM;gene_biotype=protein_coding;locus_tag=c2272	1	1.08473	12.5119	0.811086	1	25921	28	18		47	82	160	48	354540	2014		355	206	30961	37
ID=gene-c2273;Name=yebI;gbkey=Gene;gene=yebI;gene_biotype=protein_coding;locus_tag=c2273	1	0.424067	0.143579	0.828552	1	5	0	2		2	1	0	0	0	11		0	1	1	35
ID=gene-c2286;Name=bisZ;gbkey=Gene;gene=bisZ;gene_biotype=protein_coding;locus_tag=c2286	3	-1.4833	5.53319	0.512452	0.946753	384	97	18	18	79	9	4	237	121	44	170	82	1	16	23	149
ID=gene-c2304;Name=motB;gbkey=Gene;gene=motB;gene_biotype=protein_coding;locus_tag=c2304	3	-4.24009	6.34655	0.0271916	0.907152	2418	9	17	2	74	15	14	9	78	594	10	16	10	29	0	7
ID=gene-c2305;Name=motA;gbkey=Gene;gene=motA;gene_biotype=protein_coding;locus_tag=c2305	3	-6.88475	5.82648	0.000219228	0.0644875	2667	0	0	0	0	2	3	2	3	1	2	168	0	5	5	0
ID=gene-c2313;Name=araG;gbkey=Gene;gene=araG;gene_biotype=protein_coding;locus_tag=c2313	1	-6.29284	7.76907	0.0043979	0.323268	22170	323	4		3	2	13	192	13	5		2	7	9	1802
ID=gene-c2314;Name=araF;gbkey=Gene;gene=araF;gene_biotype=protein_coding;locus_tag=c2314	1	4.74525	15.5821	0.480669	1	17839	292	326		336	718	288	557	641	352		405	371	404	4576798
ID=gene-c2332;Name=yecS;gbkey=Gene;gene=yecS;gene_biotype=protein_coding;locus_tag=c2332	1	1.54632	-0.465111	0.477154	1	1	0	0		0	0	2	6	11	0		0	2	1	1
ID=gene-c2348;Name=c2348;gbkey=Gene;gene_biotype=protein_coding;locus_tag=c2348	3	-1.15246	9.52064	0.692745	0.960017	5116	46	46	40	2	5456	3697	14	5	42	9	193	23	2642	2	2605
ID=gene-c2352;Name=emrE;gbkey=Gene;gene=emrE;gene_biotype=protein_coding;locus_tag=c2352	3	1.77942	12.2292	0.674029	0.955444	4942	544	185	454	8909	371	292	2293	166	12064	23	355	50437	1509	13	28936
ID=gene-c2420;Name=c2420;gbkey=Gene;gene_biotype=protein_coding;locus_tag=c2420	2	-5.62816	9.14687	0.020863	0.997273	37472	6	73	62	7	77	13	2270	11	44	8
ID=gene-c2436;Name=c2436;gbkey=Gene;gene_biotype=protein_coding;locus_tag=c2436	3	-3.15388	7.63118	0.155126	0.907152	3968	16	12	109	15	7	5	6	197	7	18	3456	13	19	19	11
ID=gene-c2443;Name=shiA;gbkey=Gene;gene=shiA;gene_biotype=protein_coding;locus_tag=c2443	2	-6.55219	9.20412	0.00434769	0.500505	42361	8	267	36	12	18	349	103	15	10	1384
ID=gene-c2482;Name=c2482;gbkey=Gene;gene_biotype=protein_coding;locus_tag=c2482	3	-0.312742	10.3464	0.923053	1	5376	232	166	119	2227	133	71	89	70	27	41499	1019	21	64	63	71
ID=gene-c2494;Name=c2494;gbkey=Gene;gene_biotype=protein_coding;locus_tag=c2494	3	0.396685	1.60585	0.84202	0.998498	5	14	3	0	2	0	1	0	4	4	4	5	0	2	9	3
ID=gene-c2571;Name=wzxC;gbkey=Gene;gene=wzxC;gene_biotype=protein_coding;locus_tag=c2571	3	-4.83396	3.86287	0.00601057	0.541824	475	3	1	5	2	2	1	0	5	1	3	18	65	3	0	0
ID=gene-c2589;Name=c2589;gbkey=Gene;gene_biotype=protein_coding;locus_tag=c2589	3	2.24518	13.1796	0.622155	0.946753	6952	90761	522	707	408	222	147	16795	16619	50515	315	31652	37212	387	90	65
ID=gene-c2600;Name=yegM;gbkey=Gene;gene=yegM;gene_biotype=protein_coding;locus_tag=c2600	3	-3.2056	7.92034	0.141646	0.907152	4963	186	49	62	44	15	16	36	34	9	3	273	40	35	2514	13
ID=gene-c2601;Name=yegN;gbkey=Gene;gene=yegN;gene_biotype=protein_coding;locus_tag=c2601	3	-3.79302	7.30579	0.0633606	0.907152	4078	23	115	10	22	6	7	14	67	11	26	25	7	40	14	1635
ID=gene-c2602;Name=yegO;gbkey=Gene;gene=yegO;gene_biotype=protein_coding;locus_tag=c2602	3	3.65711	14.4874	0.515936	0.946753	6525	1820	925	1566	428	117	100	101	153	31	96	979	171	398394	149573	39724
ID=gene-c2603;Name=yegB;gbkey=Gene;gene=yegB;gene_biotype=protein_coding;locus_tag=c2603	2	-6.06441	9.61272	0.010139	0.699588	54148	38	34	262	34	2844	309	24	40	14	25
ID=gene-c2617;Name=gatC;gbkey=Gene;gene=gatC;gene_biotype=protein_coding;locus_tag=c2617	2	-4.21491	9.90971	0.0880849	1	49711	163	614	77	28	239	476	82	53	16	12949
ID=gene-c2633;Name=yohM;gbkey=Gene;gene=yohM;gene_biotype=protein_coding;locus_tag=c2633	3	-2.07877	1.26761	0.162515	0.907152	16	5	0	0	10	1	1	0	3	0	1	1	0	2	1	3
ID=gene-c2636;Name=yehB;gbkey=Gene;gene=yehB;gene_biotype=protein_coding;locus_tag=c2636	3	-5.58682	7.34503	0.00247907	0.301207	6650	33	9	8	107	8	6	52	20	4	8	737	3	11	105	4
ID=gene-c2659;Name=yehX;gbkey=Gene;gene=yehX;gene_biotype=protein_coding;locus_tag=c2659	1	-3.05399	-0.541911	0.0304519	1	15	2	0		1	3	0	1	3	0		0	0	0	0
ID=gene-c2660;Name=yehY;gbkey=Gene;gene=yehY;gene_biotype=protein_coding;locus_tag=c2660	1	-1.06582	9.80734	0.747864	1	15618	222	50013		30	8	38	10	14	1366		44	77	8	3154
ID=gene-c2661;Name=yehZ;gbkey=Gene;gene=yehZ;gene_biotype=protein_coding;locus_tag=c2661	1	3.39352	-0.76923	0.157681	1	1	2	0		0	0	2	2	1	0		2	0	0	5
ID=gene-c2673;Name=yohJ;gbkey=Gene;gene=yohJ;gene_biotype=protein_coding;locus_tag=c2673	3	3.33983	13.8584	0.540036	0.946753	5250	753	83132	222	2479	41	37	93	47	28	40	335019	107	19	19036	30
ID=gene-c2682;Name=mglC;gbkey=Gene;gene=mglC;gene_biotype=protein_coding;locus_tag=c2682	1	-4.8502	7.57321	0.033252	1	15757	6	3776		6	67	8	14	9	22		10	12	7	16
ID=gene-c2684;Name=mglB;gbkey=Gene;gene=mglB;gene_biotype=protein_coding;locus_tag=c2684	1	1.35577	13.2048	0.775226	1	34951	224	362618		97	46	214	70	49	2082		87	197	284615	107
ID=gene-c2690;Name=cirA;gbkey=Gene;gene=cirA;gene_biotype=protein_coding;locus_tag=c2690	3	-7.13501	6.3034	2.73825e-05	0.0170045	3800	10	12	22	23	7	5	6	4	23	19	3	1	56	2	4
ID=gene-c2691;Name=lysP;gbkey=Gene;gene=lysP;gene_biotype=protein_coding;locus_tag=c2691	3	2.32131	11.3098	0.588058	0.946753	1805	79	2184	109	35887	16	11	10363	524	15	7370	528	187	1625	12	8660
ID=gene-c2702;Name=fruA;gbkey=Gene;gene=fruA;gene_biotype=protein_coding;locus_tag=c2702	2	-6.05373	9.78626	0.00803471	0.641515	61016	81	820	493	1465	705	244	15	52	22	11
ID=gene-c2704;Name=fruB;gbkey=Gene;gene=fruB;gene_biotype=protein_coding;locus_tag=c2704	2	1.90978	15.078	0.726805	1	71340	855289	1249	926	10101	625	519	338	810	154	5303
ID=gene-c2706;Name=yeiO;gbkey=Gene;gene=yeiO;gene_biotype=protein_coding;locus_tag=c2706	2	-4.8968	7.05151	0.024122	0.997273	7863	7	592	403	38	10	9	2	4	9	25
ID=gene-c2714;Name=yejA;gbkey=Gene;gene=yejA;gene_biotype=protein_coding;locus_tag=c2714	1	-1.682	10.0847	0.581861	1	26888	1239	25303		651	14	1047	394	157	1845		83	23	23136	7816
ID=gene-c2715;Name=yejB;gbkey=Gene;gene=yejB;gene_biotype=protein_coding;locus_tag=c2715	1	-1.70733	10.6311	0.581265	1	39819	5631	27253		2348	213	2351	272	74	23775		707	260	42	23932
ID=gene-c2719;Name=bcr;gbkey=Gene;gene=bcr;gene_biotype=protein_coding;locus_tag=c2719	2	0.777999	13.916	0.865304	1	67769	153	1738	382389	136	2046	40657	211	201	1518	5088
ID=gene-c2733;Name=ccmF;gbkey=Gene;gene=ccmF;gene_biotype=protein_coding;locus_tag=c2733	3	-1.26964	9.60354	0.647777	0.953245	5814	124	383	26	19	49	19	8611	193	25	1910	4999	147	47	647	198
ID=gene-c2736;Name=ccmC;gbkey=Gene;gene=ccmC;gene_biotype=protein_coding;locus_tag=c2736	1	-0.661932	10.3076	0.850556	1	17328	1111	34976		25	22	11	23	80	17		88	103	42543	29
ID=gene-c2752;Name=yojI;gbkey=Gene;gene=yojI;gene_biotype=protein_coding;locus_tag=c2752	1	-10.9391	7.27669	1.04e-06	0.00281215	18046	4	1		2	2	1	6	5	4		8	6	11	8
ID=gene-c2775;Name=yfaL;gbkey=Gene;gene=yfaL;gene_biotype=protein_coding;locus_tag=c2775	3	-5.7024	7.17093	0.00151834	0.235723	5998	221	29	215	9	19	3	76	22	5	163	43	5	48	3	2
ID=gene-c2781;Name=glpT;gbkey=Gene;gene=glpT;gene_biotype=protein_coding;locus_tag=c2781	2	-5.95868	9.39451	0.00724847	0.613814	46085	62	355	1795	24	132	26	86	78	176	206
ID=gene-c2796;Name=c2796;gbkey=Gene;gene_biotype=protein_coding;locus_tag=c2796	3	-1.76277	9.33328	0.5161	0.946753	6421	27	143	55	5267	14	7	6770	201	15	7	179	6	171	35	9
ID=gene-c2813;Name=yfbK;gbkey=Gene;gene=yfbK;gene_biotype=protein_coding;locus_tag=c2813	3	-4.15461	7.80413	0.0315766	0.907152	6524	291	11	44	141	10	9	221	851	96	16	266	635	16	34	251
ID=gene-c2848;Name=hisP;gbkey=Gene;gene=hisP;gene_biotype=protein_coding;locus_tag=c2848	1	-7.48625	7.72962	0.000535373	0.0695861	23310	334	8		9	6	240	21	21	13		31	21	10	16
ID=gene-c2849;Name=hisM;gbkey=Gene;gene=hisM;gene_biotype=protein_coding;locus_tag=c2849	1	-1.26219	-0.262316	0.429113	1	9	0	3		1	0	2	5	0	1		9	0	2	0
ID=gene-c2851;Name=hisJ;gbkey=Gene;gene=hisJ;gene_biotype=protein_coding;locus_tag=c2851	1	2.34881	13.2085	0.650708	1	17886	36	4304		27	1046	38	99	631614	4113		639	375	58	66
ID=gene-c2889;Name=fadL;gbkey=Gene;gene=fadL;gene_biotype=protein_coding;locus_tag=c2889	3	-6.41995	6.92337	0.000211203	0.0644875	5529	56	145	19	26	14	6	14	51	9	1	21	7	59	4	56
ID=gene-c2894;Name=ydeU;gbkey=Gene;gene=ydeU;gene_biotype=protein_coding;locus_tag=c2894	3	-3.80666	7.75126	0.0507635	0.907152	5591	22	96	14	227	536	372	234	539	9	16	218	106	104	54	356
ID=gene-c2895;Name=c2895;gbkey=Gene;gene_biotype=protein_coding;locus_tag=c2895	3	0.592291	10.2658	0.871613	1	2815	779	134	63	14	9	9	46	38	25974	76	94	46	41	17	49
ID=gene-c2900;Name=dsdX;gbkey=Gene;gene=dsdX;gene_biotype=protein_coding;locus_tag=c2900	3	-0.0798597	9.21423	0.980492	1	2109	70	136	4	6	78	73	70	26	4010	11	55	7	10341	2	10
ID=gene-c2922;Name=c2922;gbkey=Gene;gene_biotype=protein_coding;locus_tag=c2922	2	-0.848385	11.9502	0.815308	1	48031	109	209	175	78870	523	396	100	35	119	46792
ID=gene-c2925;Name=c2925;gbkey=Gene;gene_biotype=protein_coding;locus_tag=c2925	2	-1.169	11.9767	0.738069	1	58861	33	4686	88328	2470	64	34	756	91	400	2651
ID=gene-c2926;Name=c2926;gbkey=Gene;gene_biotype=protein_coding;locus_tag=c2926	2	-1.17628	6.43152	0.718366	1	1257	2	0	61	1	0	0	2	3	4	3102
ID=gene-c2931;Name=c2931;gbkey=Gene;gene_biotype=protein_coding;locus_tag=c2931	3	4.35829	15.5123	0.476287	0.946753	8183	83599	28311	342	10060	492392	375335	303	249	258	195	1109	40151	171	136	100
ID=gene-c2939;Name=xapB;gbkey=Gene;gene=xapB;gene_biotype=protein_coding;locus_tag=c2939	2	1.04473	13.8656	0.82888	1	54904	230	204	478	23278	145	186	2354	443148	754	58
ID=gene-c2943;Name=yfeH;gbkey=Gene;gene=yfeH;gene_biotype=protein_coding;locus_tag=c2943	2	-4.93292	9.27412	0.0285125	1	37073	33	71	167	1627	43	349	15	351	47	3253
ID=gene-c2951;Name=ptsI;gbkey=Gene;gene=ptsI;gene_biotype=protein_coding;locus_tag=c2951	2	-3.52561	9.82408	0.173771	1	38575	8	586	79	11	18	9203	65	127	491	2807
ID=gene-c2959;Name=cysP;gbkey=Gene;gene=cysP;gene_biotype=protein_coding;locus_tag=c2959	1	-6.26863	6.81	0.00274279	0.243325	11357	97	7		6	529	10	8	16	5		30	19	7	16
ID=gene-c2962;Name=c2962;gbkey=Gene;gene_biotype=protein_coding;locus_tag=c2962	2	-2.85115	8.2808	0.224869	1	10351	457	164	73	548	58	101	89	47	33	5928
ID=gene-c2997;Name=acrD;gbkey=Gene;gene=acrD;gene_biotype=protein_coding;locus_tag=c2997	3	-0.860877	9.75954	0.770759	0.977532	5053	18	62	63	9	6540	4496	210	63	3908	17	1695	15	100	295	62
ID=gene-c3005;Name=nlpB;gbkey=Gene;gene=nlpB;gene_biotype=protein_coding;locus_tag=c3005	3	-0.0427665	10.6894	0.990141	1	5731	397	261	99	11222	45	22	186	51803	8	14	163	252	64	3	6
ID=gene-c3009;Name=perM;gbkey=Gene;gene=perM;gene_biotype=protein_coding;locus_tag=c3009	3	-6.92276	5.04835	7.58054e-05	0.0272673	1536	1	0	0	0	4	2	6	3	3	4	49	1	0	19	2
ID=gene-c3014;Name=uraA;gbkey=Gene;gene=uraA;gene_biotype=protein_coding;locus_tag=c3014	3	1.94801	12.9293	0.67105	0.955444	7159	106	3446	293	11072	174	156	119330	81690	14	85	245	29	43	44	308
ID=gene-c3062;Name=hcaT;gbkey=Gene;gene=hcaT;gene_biotype=protein_coding;locus_tag=c3062	2	-2.21683	10.9713	0.488612	1	50678	21	249	131	45779	936	27	97	53	17	24
ID=gene-c3068;Name=yphD;gbkey=Gene;gene=yphD;gene_biotype=protein_coding;locus_tag=c3068	1	-12.0815	7.47636	2.8e-07	0.00156619	20801	2	3		1	0	6	2	0	5		4	0	2	5
ID=gene-c3069;Name=yphE;gbkey=Gene;gene=yphE;gene_biotype=protein_coding;locus_tag=c3069	1	-7.53818	3.07582	1.35e-05	0.0068146	885	0	1		3	5	1	1	0	4		2	4	0	8
ID=gene-c3070;Name=yphF;gbkey=Gene;gene=yphF;gene_biotype=protein_coding;locus_tag=c3070	1	2.68917	0.234811	0.272468	1	1	2	1		0	9	3	0	1	0		0	17	9	1
ID=gene-c3112;Name=kgtP;gbkey=Gene;gene=kgtP;gene_biotype=protein_coding;locus_tag=c3112	2	-7.73755	9.25656	0.000619406	0.203639	46436	10	140	101	57	11	14	5	83	209	396
ID=gene-c3139;Name=c3139;gbkey=Gene;gene_biotype=protein_coding;locus_tag=c3139	3	-8.76452	7.55899	3.53641e-06	0.003953	9791	19	2	1	2	10	7	4	0	1	1	80	0	22	0	25
ID=gene-c3211;Name=gabP;gbkey=Gene;gene=gabP;gene_biotype=protein_coding;locus_tag=c3211	3	1.46816	2.13079	0.552769	0.946753	4	0	2	1	1	2	0	0	9	9	5	3	37	1	7	1
ID=gene-c3232;Name=proX;gbkey=Gene;gene=proX;gene_biotype=protein_coding;locus_tag=c3232	1	-6.62944	8.10537	0.00269849	0.243255	28795	484	10		7	3	216	19	11	7		9	90	6	1259
ID=gene-c3238;Name=emrA;gbkey=Gene;gene=emrA;gene_biotype=protein_coding;locus_tag=c3238	3	1.63816	13.8681	0.712778	0.965515	16943	330	68526	361	144234	60714	40415	185	146	50	26042	11434	142	852	949	22938
ID=gene-c3239;Name=emrB;gbkey=Gene;gene=emrB;gene_biotype=protein_coding;locus_tag=c3239	2	-7.38221	9.07083	0.00130484	0.29171	40316	11	96	31	8	185	16	14	630	18	17
ID=gene-c3256;Name=srlA;gbkey=Gene;gene=srlA;gene_biotype=protein_coding;locus_tag=c3256	2	2.60759	15.3516	0.656234	1	53699	852	9981	474	12849	1437	1047	554	1332780	224	254
ID=gene-c3257;Name=srlE;gbkey=Gene;gene=srlE;gene_biotype=protein_coding;locus_tag=c3257	2	-4.36424	10.417	0.0636223	1	73193	168	985	378	973	200	444	402	339	127	14804
ID=gene-c3258;Name=srlB;gbkey=Gene;gene=srlB;gene_biotype=protein_coding;locus_tag=c3258	2	1.65963	14.9908	0.763238	1	79482	144	294	928362	189	4040	396	70	1617	488	249
ID=gene-c3301;Name=ygbN;gbkey=Gene;gene=ygbN;gene_biotype=protein_coding;locus_tag=c3301	3	-1.22042	10.216	0.694302	0.960562	8635	120	19	2958	2	2	4	7	257	19521	8	681	4	38	6	6
ID=gene-c3353;Name=c3353;gbkey=Gene;gene_biotype=protein_coding;locus_tag=c3353	2	0.338126	13.4048	0.93778	1	63254	52	450	146	44228	6251	112	256	74	296542	12697
ID=gene-c3370;Name=fucP;gbkey=Gene;gene=fucP;gene_biotype=protein_coding;locus_tag=c3370	2	-2.00263	11.5238	0.509392	1	67011	59	821	691	57842	618	563	66	183	10130	2331
ID=gene-c3424;Name=ptsP;gbkey=Gene;gene=ptsP;gene_biotype=protein_coding;locus_tag=c3424	2	-7.16461	9.90719	0.00201109	0.35125	71369	30	726	100	17	240	74	52	825	21	29
ID=gene-c3438;Name=araE;gbkey=Gene;gene=araE;gene_biotype=protein_coding;locus_tag=c3438	2	1.31502	13.479	0.769008	1	35100	374	635	174016	137489	779	8521	15797	509	489	6381
ID=gene-c3460;Name=ygfO;gbkey=Gene;gene=ygfO;gene_biotype=protein_coding;locus_tag=c3460	3	0.649817	11.7476	0.867296	1	7572	230	307	74	29	62	18	51347	1047	20739	10	532	231	147	33	9
ID=gene-c3462;Name=c3462;gbkey=Gene;gene_biotype=protein_coding;locus_tag=c3462	2	-0.07044	13.3347	0.986197	1	78104	105	1381	201622	66789	16009	538	2275	933	42	131
ID=gene-c3502;Name=yggB;gbkey=Gene;gene=yggB;gene_biotype=protein_coding;locus_tag=c3502	3	0.0470024	11.6914	0.989935	1	10831	140	153	58	24	46	32	33	9	37	21196	594	6	83	5	60648
ID=gene-c3508;Name=c3508;gbkey=Gene;gene_biotype=protein_coding;locus_tag=c3508	1	-0.621703	-0.419388	0.716012	1	5	0	2		3	0	7	3	2	0		0	2	0	2
ID=gene-c3509;Name=c3509;gbkey=Gene;gene_biotype=protein_coding;locus_tag=c3509	1	-1.59684	9.41993	0.604616	1	16181	631	34987		14	7	110	159	22	1082		27	18	5	2137
ID=gene-c3515;Name=cmtA;gbkey=Gene;gene=cmtA;gene_biotype=protein_coding;locus_tag=c3515	2	-0.795295	12.1712	0.83333	1	54259	92	707	624	116	124	208	69	127	285	177475
ID=gene-c3529;Name=galP;gbkey=Gene;gene=galP;gene_biotype=protein_coding;locus_tag=c3529	2	-2.46053	10.6207	0.3795	1	44458	63	1986	306	52	1272	48	266	3754	118	36017
ID=gene-c3552;Name=nupG;gbkey=Gene;gene=nupG;gene_biotype=protein_coding;locus_tag=c3552	2	-4.24141	10.2874	0.0900597	1	65013	58	617	333	27	1131	10050	27	194	25	626
ID=gene-c3570;Name=hlyA;gbkey=Gene;gene=hlyA;gene_biotype=protein_coding;locus_tag=c3570	3	-4.72156	7.77231	0.0116951	0.78911	7494	819	24	51	254	263	139	20	53	13	13	208	10	249	9	48
ID=gene-c3573;Name=hlyB;gbkey=Gene;gene=hlyB;gene_biotype=protein_coding;locus_tag=c3573	1	1.83204	3.62649	0.556663	1	32	49	50		98	10	11	20	13	188		53	111	63	33
ID=gene-c3610;Name=c3610;gbkey=Gene;gene_biotype=protein_coding;locus_tag=c3610	3	-3.91839	7.59421	0.0539896	0.907152	5212	45	49	1429	20	3	9	144	21	63	9	213	38	45	4	8
ID=gene-c3619;Name=sat;gbkey=Gene;gene=sat;gene_biotype=protein_coding;locus_tag=c3619	3	1.05296	11.7032	0.791081	0.982303	5608	101	5565	42219	13484	66	48	16	79	23	249	3725	7	144	6301	27
ID=gene-c3623;Name=iutA;gbkey=Gene;gene=iutA;gene_biotype=protein_coding;locus_tag=c3623	3	1.96331	13.1037	0.680764	0.956042	7995	74	4266	35	343	54	55	27	403201	22	22	1515	18	972	10	77
ID=gene-c3635;Name=c3635;gbkey=Gene;gene_biotype=protein_coding;locus_tag=c3635	3	-5.03393	6.76649	0.00734094	0.603775	3994	52	118	180	213	6	3	2	36	25	1	253	0	3	10	1
ID=gene-c3655;Name=c3655;gbkey=Gene;gene_biotype=protein_coding;locus_tag=c3655	3	-1.30768	9.75771	0.63906	0.951545	6619	277	10083	64	285	175	136	14	10956	17	194	2270	40	107	24	147
ID=gene-c3687;Name=kpsE;gbkey=Gene;gene=kpsE;gene_biotype=protein_coding;locus_tag=c3687	1	2.63284	14.4525	0.616713	1	34895	278017	236886		129774	3603	4650	9587	472429	135202		3526	1845	68637	87432
ID=gene-c3698;Name=kpsM;gbkey=Gene;gene=kpsM;gene_biotype=protein_coding;locus_tag=c3698	1	-5.32443	8.15014	0.0190002	1	25630	10	9		18	102	18	25	28	34		49	24	16	5561
ID=gene-c3704;Name=yghK;gbkey=Gene;gene=yghK;gene_biotype=protein_coding;locus_tag=c3704	3	2.40057	12.536	0.603295	0.946753	4001	210	1402	251	24546	81	78	76	14012	103328	57	727	84	290	38	1592
ID=gene-c3716;Name=c3716;gbkey=Gene;gene_biotype=protein_coding;locus_tag=c3716	1	0.282913	12.86	0.94637	1	55946	423	29124		70	53	686	112	215	16818		479	414	66	583614
ID=gene-c3716;Name=c3716;gbkey=Gene;gene_biotype=protein_coding;locus_tag=c3716	3	-0.559339	11.126	0.860457	1	10799	624	85	7164	9108	108	58	393	62	6337	8	2172	110	313	18943	814
ID=gene-c3724;Name=pitB;gbkey=Gene;gene=pitB;gene_biotype=protein_coding;locus_tag=c3724	3	2.12251	13.1038	0.641494	0.951767	7173	100195	263	404	176	381	372	165	139	210	113816	1490	71	410	30577	21878
ID=gene-c3740;Name=exbD;gbkey=Gene;gene=exbD;gene_biotype=protein_coding;locus_tag=c3740	3	-0.655539	0.737425	0.697761	0.961623	3	4	0	3	0	2	0	0	1	0	2	2	0	0	0	0
ID=gene-c3741;Name=exbB;gbkey=Gene;gene=exbB;gene_biotype=protein_coding;locus_tag=c3741	3	1.1014	12.4722	0.783526	0.980193	9252	3422	324	307	1443	8884	6353	26	54	14944	49	70724	33710	95	47	3045
ID=gene-c3761;Name=c3761;gbkey=Gene;gene_biotype=protein_coding;locus_tag=c3761	1	-2.60611	10.0884	0.350397	1	43009	250	14507		25261	205	257	392	310	5267		418	411	234	867
ID=gene-c3771;Name=c3771;gbkey=Gene;gene_biotype=protein_coding;locus_tag=c3771	1	0.819542	11.3348	0.847018	1	13671	22	170386		40	15	68	78	47	3591		130	25	19	2082
ID=gene-c3774;Name=c3774;gbkey=Gene;gene_biotype=protein_coding;locus_tag=c3774	1	3.20287	14.2236	0.582307	1	20143	954234	1190		81	42	51	53	2932	83		53	29	35	96
ID=gene-c3775;Name=c3775;gbkey=Gene;gene_biotype=protein_coding;locus_tag=c3775	3	0.104687	11.3849	0.975675	1	8434	424	412	360	26849	52	47	61	32053	163	3052	4120	997	398	11403	22
ID=gene-c3781;Name=tolC;gbkey=Gene;gene=tolC;gene_biotype=protein_coding;locus_tag=c3781	3	0.548478	10.6894	0.877148	1	3888	341	35321	163	1243	28	28	919	932	442	531	122	34	20	1077	115
ID=gene-c3789;Name=ygiE;gbkey=Gene;gene=ygiE;gene_biotype=protein_coding;locus_tag=c3789	3	0.492763	11.9187	0.894759	1	9462	261	82	137	8612	25593	19452	13	27164	43	6076	17198	47	38	35	88
ID=gene-c3814;Name=ygjE;gbkey=Gene;gene=ygjE;gene_biotype=protein_coding;locus_tag=c3814	3	-5.26177	7.29353	0.00642019	0.560663	6051	0	6	46	157	4	4	4	9	0	11	38	39	45	3	713
ID=gene-c3847;Name=ygjU;gbkey=Gene;gene=ygjU;gene_biotype=protein_coding;locus_tag=c3847	3	-0.413364	10.7447	0.898241	1	7557	179	1783	143	73	134	132	13261	332	157	32844	1135	25	30	42	46
ID=gene-c3851;Name=exuT;gbkey=Gene;gene=exuT;gene_biotype=protein_coding;locus_tag=c3851	2	0.230362	13.9146	0.958909	1	96503	430	2355	1437	173	2759	519	289	462055	237	132
ID=gene-c3874;Name=tdcC;gbkey=Gene;gene=tdcC;gene_biotype=protein_coding;locus_tag=c3874	3	2.85933	14.4616	0.592775	0.946753	11099	209	534	131	135	262143	198226	18	115	2234	36	2825	154	165	14604	26
ID=gene-c3882;Name=yhaU;gbkey=Gene;gene=yhaU;gene_biotype=protein_coding;locus_tag=c3882	2	1.94241	14.6539	0.736264	1	52010	96	190	742285	104	1172	170	87	98	64	40
ID=gene-c3889;Name=c3889;gbkey=Gene;gene_biotype=protein_coding;locus_tag=c3889	2	-3.77975	10.6072	0.118406	1	71788	5448	2270	225	6324	52	219	3836	335	729	273
ID=gene-c3890;Name=c3890;gbkey=Gene;gene_biotype=protein_coding;locus_tag=c3890	2	-4.72538	10.4708	0.045453	1	81902	85	366	1273	62	896	974	269	321	58	11574
ID=gene-c3891;Name=c3891;gbkey=Gene;gene_biotype=protein_coding;locus_tag=c3891	2	1.82737	13.8507	0.727292	1	32211	87	377	76	479567	997	97	105	116	2409	16458
ID=gene-c3895;Name=agaB;gbkey=Gene;gene=agaB;gene_biotype=protein_coding;locus_tag=c3895	2	1.02541	14.351	0.832304	1	77853	327	4070	267	7926	375	6091	295	495	297	887946
ID=gene-c3896;Name=agaC;gbkey=Gene;gene=agaC;gene_biotype=protein_coding;locus_tag=c3896	2	-5.36108	9.69355	0.0164532	0.884202	52947	81	968	221	26	62	1689	301	1525	49	189
ID=gene-c3897;Name=agaD;gbkey=Gene;gene=agaD;gene_biotype=protein_coding;locus_tag=c3897	2	2.37821	2.23607	0.314498	1	6	1	2	4	8	2	19	2	7	91	2
ID=gene-c3914;Name=mtr;gbkey=Gene;gene=mtr;gene_biotype=protein_coding;locus_tag=c3914	3	0.283206	11.2489	0.936482	1	6828	224	25357	141	841	49	44	73	17	247	25005	888	9198	15	17	4149
ID=gene-c3950;Name=yrbB;gbkey=Gene;gene=yrbB;gene_biotype=protein_coding;locus_tag=c3950	1	-9.36234	9.0928	4.92e-05	0.0152781	62908	23	21		30	39	230	27	28	24		41	58	23	26
ID=gene-c3953;Name=yrbD;gbkey=Gene;gene=yrbD;gene_biotype=protein_coding;locus_tag=c3953	1	-2.92725	9.86055	0.289827	1	42326	691	21290		32	5	263	18577	185	16		17	22	10	2495
ID=gene-c3954;Name=yrbE;gbkey=Gene;gene=yrbE;gene_biotype=protein_coding;locus_tag=c3954	1	0.839567	11.6105	0.842915	1	16332	2407	4076		188463	31	326	120	382	534		74	42	44	2201
ID=gene-c3955;Name=yrbF;gbkey=Gene;gene=yrbF;gene_biotype=protein_coding;locus_tag=c3955	1	-3.69957	9.39032	0.152938	1	40933	10	18826		699	10	35	35	20	19		15	21	14	4303
ID=gene-c3964;Name=ptsN;gbkey=Gene;gene=ptsN;gene_biotype=protein_coding;locus_tag=c3964	2	-2.47825	10.883	0.437199	1	53747	12	150	32844	3192	10	16	6	92	68	15
ID=gene-c3978;Name=nanT;gbkey=Gene;gene=nanT;gene_biotype=protein_coding;locus_tag=c3978	2	1.84566	14.4477	0.718114	1	48127	371	791	500	3826	411	550	424	363878	370198	7790
ID=gene-c3982;Name=sspA;gbkey=Gene;gene=sspA;gene_biotype=protein_coding;locus_tag=c3982	3	-8.63547	6.10871	1.53558e-06	0.0021456	3533	4	0	1	0	1	1	6	0	2	2	2	1	33	8	2
ID=gene-c3995;Name=yhcP;gbkey=Gene;gene=yhcP;gene_biotype=protein_coding;locus_tag=c3995	3	-1.54382	9.59238	0.570606	0.946753	6780	239	122	151	24	88	65	35	27485	69	125	106	39	495	182	178
ID=gene-c3996;Name=yhcQ;gbkey=Gene;gene=yhcQ;gene_biotype=protein_coding;locus_tag=c3996	3	-0.558005	10.7383	0.865211	1	8246	161	162	130	40	38	23	13	85	402	24	231	930	33	27	34954
ID=gene-c4015;Name=c4015;gbkey=Gene;gene_biotype=protein_coding;locus_tag=c4015	1	-9.60088	6.61853	1.04e-05	0.00645876	11312	59	2		2	3	0	6	0	2		1	2	0	2
ID=gene-c4016;Name=c4016;gbkey=Gene;gene_biotype=protein_coding;locus_tag=c4016	1	-6.78347	8.35145	0.0021702	0.202155	34536	287	5		12	146	537	28	122	4		18	7	14	1019
ID=gene-c4023;Name=panF;gbkey=Gene;gene=panF;gene_biotype=protein_coding;locus_tag=c4023	3	1.85166	12.7218	0.657949	0.955061	6620	16460	18818	48314	7964	5982	3842	58	18076	3486	23	8580	985	204	25263	4395
ID=gene-c4031;Name=acrE;gbkey=Gene;gene=acrE;gene_biotype=protein_coding;locus_tag=c4031	3	0.508351	11.2682	0.897224	1	5965	23	22	37	88	11	8	51128	714	7	8	902	9	35	2	2
ID=gene-c4032;Name=acrF;gbkey=Gene;gene=acrF;gene_biotype=protein_coding;locus_tag=c4032	3	2.32117	12.0176	0.597849	0.946753	2949	135	233	104	1282	52	43	115	85	146	8268	2377	9839	69924	1082	18792
ID=gene-c4034;Name=yhdW;gbkey=Gene;gene=yhdW;gene_biotype=protein_coding;locus_tag=c4034	1	-1.83174	9.7478	0.553835	1	23082	529	45604		24	116	685	21	6	15		9	10	8	38
ID=gene-c4035;Name=yhdX;gbkey=Gene;gene=yhdX;gene_biotype=protein_coding;locus_tag=c4035	1	-3.09694	10.053	0.268134	1	51892	18	15		2298	12	19	17	30	14		40	61	41009	39
ID=gene-c4036;Name=yhdY;gbkey=Gene;gene=yhdY;gene_biotype=protein_coding;locus_tag=c4036	1	-0.497712	11.677	0.89352	1	40466	153	168153		235	124	31383	1074	259	180		189	179	151	242
ID=gene-c4037;Name=yhdZ;gbkey=Gene;gene=yhdZ;gene_biotype=protein_coding;locus_tag=c4037	1	-6.86087	7.18974	0.00139957	0.147589	15494	5	3		4	2	24	18	237	10		3	15	0	820
ID=gene-c4050;Name=trkA;gbkey=Gene;gene=trkA;gene_biotype=protein_coding;locus_tag=c4050	3	-5.58872	6.92308	0.00193106	0.258423	4952	9	94	381	14	10	19	8	25	17	10	7	6	15	8	15
ID=gene-c4051;Name=mscL;gbkey=Gene;gene=mscL;gene_biotype=protein_coding;locus_tag=c4051	3	-3.52552	8.53445	0.0886143	0.907152	8677	445	2723	334	78	128	133	9	75	62	89	776	325	63	152	52
ID=gene-c4125;Name=kefB;gbkey=Gene;gene=kefB;gene_biotype=protein_coding;locus_tag=c4125	3	0.322013	12.0257	0.928692	1	11406	826	3352	796	50951	142	103	174	943	226	112	6587	22991	825	222	12411
ID=gene-c4126;Name=yheR;gbkey=Gene;gene=yheR;gene_biotype=protein_coding;locus_tag=c4126	3	-0.117691	10.993	0.97188	1	7426	219	136	190	5181	3221	2107	38	109	25	12	5651	551	371	66	29219
ID=gene-c4139;Name=yhfC;gbkey=Gene;gene=yhfC;gene_biotype=protein_coding;locus_tag=c4139	2	-3.73996	10.6255	0.150324	1	71859	54	1080	339	59	161	2058	50	186	98	25049
ID=gene-c4143;Name=nirC;gbkey=Gene;gene=nirC;gene_biotype=protein_coding;locus_tag=c4143	3	1.69636	12.8532	0.700077	0.961826	8059	179	310	449	79	407	301	180	58623	43	20083	80	167	3429	111024	91
ID=gene-c4186;Name=feoB;gbkey=Gene;gene=feoB;gene_biotype=protein_coding;locus_tag=c4186	3	1.3212	12.2825	0.755039	0.971435	6995	282	701	62570	20283	99	110	36	13	13	105	1231	55	82	8	22327
ID=gene-c4187;Name=yhgG;gbkey=Gene;gene=yhgG;gene_biotype=protein_coding;locus_tag=c4187	3	1.75182	13.1522	0.690268	0.958729	9549	89024	15612	219	18799	73	52	88	64	92212	17548	3356	1589	530	1174	135
ID=gene-c4192;Name=gntT;gbkey=Gene;gene=gntT;gene_biotype=protein_coding;locus_tag=c4192	3	1.1597	13.068	0.785011	0.980431	13446	65977	453	733	366	117	70	204	295	51	111	24313	377	88	246	126775
ID=gene-c4212;Name=ycbS;gbkey=Gene;gene=ycbS;gene_biotype=protein_coding;locus_tag=c4212	3	2.55318	14.1083	0.607439	0.946753	10719	412	394	71186	12989	105	86	59012	1834	10129	109	5966	271	124	123	241939
ID=gene-c4224;Name=gntU;gbkey=Gene;gene=gntU;gene_biotype=protein_coding;locus_tag=c4224	3	3.4478	0.804278	0.14423	0.907152	0	1	0	0	0	2	0	0	2	5	4	0	0	2	1	1
ID=gene-c4239;Name=ugpC;gbkey=Gene;gene=ugpC;gene_biotype=protein_coding;locus_tag=c4239	1	-1.5238	10.3662	0.630831	1	29945	109	66907		162	109	828	261	198	166		229	184	143	8505
ID=gene-c4240;Name=ugpE;gbkey=Gene;gene=ugpE;gene_biotype=protein_coding;locus_tag=c4240	1	-3.1916	8.57025	0.227637	1	19270	11	15118		5	3	176	13	9	12		5	15	12	19
ID=gene-c4241;Name=ugpA;gbkey=Gene;gene=ugpA;gene_biotype=protein_coding;locus_tag=c4241	1	-3.28169	9.56436	0.215813	1	39769	35	26776		67	57	50	70	433	1716		126	51	52	75
ID=gene-c4242;Name=ugpB;gbkey=Gene;gene=ugpB;gene_biotype=protein_coding;locus_tag=c4242	1	0.319333	11.8672	0.936255	1	27456	174	104389		169	230	1874	307	38363	9135		717	969	161	117660
ID=gene-c4244;Name=livF;gbkey=Gene;gene=livF;gene_biotype=protein_coding;locus_tag=c4244	1	1.47136	12.8647	0.756443	1	25548	353	19378		58	37	394773	10331	360	60		96	66	47	123
ID=gene-c4245;Name=livG;gbkey=Gene;gene=livG;gene_biotype=protein_coding;locus_tag=c4245	1	-1.92269	9.59613	0.526275	1	21805	12	9		34481	565	2872	94	326	11		55	5	6	10
ID=gene-c4246;Name=livM;gbkey=Gene;gene=livM;gene_biotype=protein_coding;locus_tag=c4246	1	-6.84189	8.50259	0.00199837	0.193324	38504	26	36		27	31	32	48	247	41		40	1190	41	57
ID=gene-c4247;Name=livH;gbkey=Gene;gene=livH;gene_biotype=protein_coding;locus_tag=c4247	1	3.68348	16.625	0.56626	1	76469	184	107017		2412	194	972	415	362	334		4869571	93144	1662	618
ID=gene-c4248;Name=livK;gbkey=Gene;gene=livK;gene_biotype=protein_coding;locus_tag=c4248	1	-2.88041	8.98084	0.279853	1	22540	1618	4648		2641	6	97	4	8	2820		63	19	12	11781
ID=gene-c4253;Name=livJ;gbkey=Gene;gene=livJ;gene_biotype=protein_coding;locus_tag=c4253	1	-2.17858	9.95726	0.458392	1	31957	5	18512		34	23	10027	226	25	3197		72	25	15198	1449
ID=gene-c4269;Name=nikA;gbkey=Gene;gene=nikA;gene_biotype=protein_coding;locus_tag=c4269	1	-8.02419	7.17568	0.000151144	0.0301694	16179	6	11		28	5	106	5	7	8		74	87	5	5
ID=gene-c4270;Name=nikB;gbkey=Gene;gene=nikB;gene_biotype=protein_coding;locus_tag=c4270	1	-2.2734	9.90186	0.435202	1	32242	384	9		1774	21	44	22	10	23269		486	88	14747	3667
ID=gene-c4271;Name=nikC;gbkey=Gene;gene=nikC;gene_biotype=protein_coding;locus_tag=c4271	1	1.9729	13.5521	0.695889	1	29312	1758	17626		82	128	650194	17168	629	112		617	84	75	135
ID=gene-c4279;Name=c4279;gbkey=Gene;gene_biotype=protein_coding;locus_tag=c4279	2	3.17918	15.9272	0.620184	1	54135	452	980	498	147	995	1694016	511	225	295	121931
ID=gene-c4285;Name=yhhJ;gbkey=Gene;gene=yhhJ;gene_biotype=protein_coding;locus_tag=c4285	1	-2.551	8.41211	0.347955	1	13108	11115	176		13	33	34	84	33	20		40	50	16	71
ID=gene-c4291;Name=pitA;gbkey=Gene;gene=pitA;gene_biotype=protein_coding;locus_tag=c4291	3	5.06668	16.3804	0.412441	0.946753	9153	508455	409443	281306	123271	20770	12730	31831	150208	140924	93697	39607	6803	38030	335951	21924
ID=gene-c4292;Name=yhiO;gbkey=Gene;gene=yhiO;gene_biotype=protein_coding;locus_tag=c4292	3	0.622799	12.0807	0.871587	1	9712	73257	195	465	60	238	165	82	439	34451	31	1334	33	242	65	3293
ID=gene-c4308;Name=chuA;gbkey=Gene;gene=chuA;gene_biotype=protein_coding;locus_tag=c4308	3	3.65249	14.9133	0.519533	0.946753	8794	662	67114	616	2161	233	126	612	277	54086	44273	2887	237	703773	101	82
ID=gene-c4313;Name=chuT;gbkey=Gene;gene=chuT;gene_biotype=protein_coding;locus_tag=c4313	1	-1.71364	9.96783	0.573062	1	25227	690	32873		5127	472	292	58	2080	62		41	301	28	17112
ID=gene-c4317;Name=chuU;gbkey=Gene;gene=chuU;gene_biotype=protein_coding;locus_tag=c4317	1	-1.87177	10.0089	0.545459	1	28259	37	53947		41	38	23	52	37	30		42	34	24	2867
ID=gene-c4318;Name=c4318;gbkey=Gene;gene_biotype=protein_coding;locus_tag=c4318	1	3.95139	16.273	0.530038	1	49810	157998	10496		73502	1436340	4427	106518	10548	5576		2105	2035143	6618	1165
ID=gene-c4324;Name=yhiU;gbkey=Gene;gene=yhiU;gene_biotype=protein_coding;locus_tag=c4324	3	1.43005	12.4188	0.735859	0.967137	7143	83701	670	245	118	91	47	140	532	132	324	2052	51	1397	22	57731
ID=gene-c4325;Name=yhiV;gbkey=Gene;gene=yhiV;gene_biotype=protein_coding;locus_tag=c4325	3	1.92953	13.5789	0.678658	0.955508	11373	298725	465	1253	93	233	146	2571	230	182	473	7314	181	127	237	42122
ID=gene-c4340;Name=dctA;gbkey=Gene;gene=dctA;gene_biotype=protein_coding;locus_tag=c4340	3	-0.317487	11.5989	0.926502	1	12854	514	890	18557	63	15	15	38463	578	3	93	1892	219	478	1230	28
ID=gene-c4342;Name=yhjL;gbkey=Gene;gene=yhjL;gene_biotype=protein_coding;locus_tag=c4342	3	3.58313	14.3621	0.507556	0.946753	6295	568	35947	7206	4383	134935	102972	395	72	37	25442	419	188	512	151515	293
ID=gene-c4344;Name=yhjN;gbkey=Gene;gene=yhjN;gene_biotype=protein_coding;locus_tag=c4344	3	0.773571	11.9888	0.839739	0.998053	8242	216	915	359	65550	169	84	113	114	126	20840	846	92	15191	7554	57
ID=gene-c4345;Name=yhjO;gbkey=Gene;gene=yhjO;gene_biotype=protein_coding;locus_tag=c4345	3	0.592419	11.9499	0.87564	1	9051	485	1119	439	34178	39	21	93	41401	196	1018	836	29	107	40	36695
ID=gene-c4355;Name=dppF;gbkey=Gene;gene=dppF;gene_biotype=protein_coding;locus_tag=c4355	1	-3.51854	8.2289	0.152617	1	17184	11	3672		30	168	2054	70	24	26		67	22	20	5494
ID=gene-c4356;Name=dppD;gbkey=Gene;gene=dppD;gene_biotype=protein_coding;locus_tag=c4356	1	-5.1194	8.68905	0.025927	1	35986	2130	366		81	18	666	36	43	36		25	34	16	3967
ID=gene-c4357;Name=dppC;gbkey=Gene;gene=dppC;gene_biotype=protein_coding;locus_tag=c4357	1	-4.16778	9.82521	0.0952443	1	63836	4396	11831		89	44	55	85	78	73		72	2572	60	4534
ID=gene-c4358;Name=dppB;gbkey=Gene;gene=dppB;gene_biotype=protein_coding;locus_tag=c4358	1	-1.05118	11.093	0.758561	1	37757	329	3373		14759	67	181	36	18	4931		113	30	94846	14394
ID=gene-c4361;Name=dppA;gbkey=Gene;gene=dppA;gene_biotype=protein_coding;locus_tag=c4361	1	-2.3234	9.74147	0.411151	1	29566	44	6778		16016	301	1208	149	1747	11431		279	78	42	1478
ID=gene-c4365;Name=yhjX;gbkey=Gene;gene=yhjX;gene_biotype=protein_coding;locus_tag=c4365	2	-3.93119	10.6658	0.0959854	1	78046	272	1334	281	3439	2961	2683	6630	178	66	2507
ID=gene-c4369;Name=bisC;gbkey=Gene;gene=bisC;gene_biotype=protein_coding;locus_tag=c4369	3	1.86067	11.8044	0.67516	0.955444	3483	108	86	238	32	56	49	10	36	14	21	87556	138	78	25	17426
ID=gene-c4386;Name=xylF;gbkey=Gene;gene=xylF;gene_biotype=protein_coding;locus_tag=c4386	1	-1.57187	10.4831	0.623838	1	33356	442	13972		550	133	52298	1347	90	10		25	447	7	19
ID=gene-c4387;Name=xylG;gbkey=Gene;gene=xylG;gene_biotype=protein_coding;locus_tag=c4387	1	-1.37993	10.4391	0.670435	1	29041	8615	53071		31	34	26	57	41	10656		322	118	41	3796
ID=gene-c4388;Name=xylH;gbkey=Gene;gene=xylH;gene_biotype=protein_coding;locus_tag=c4388	1	-0.656542	9.67129	0.846126	1	11109	133	5123		41	103	237	64	155	1038		77	37	28	57782
ID=gene-c4400;Name=yiaN;gbkey=Gene;gene=yiaN;gene_biotype=protein_coding;locus_tag=c4400	3	0.896219	12.1335	0.822084	0.994649	8395	2486	98594	267	8404	68	58	316	374	202	20	593	1690	413	16	37
ID=gene-c4416;Name=mtlA;gbkey=Gene;gene=mtlA;gene_biotype=protein_coding;locus_tag=c4416	2	-4.27161	9.93934	0.0781785	1	51437	114	205	168	7965	2609	306	30	112	112	24
ID=gene-c4424;Name=c4424;gbkey=Gene;gene_biotype=protein_coding;locus_tag=c4424	3	0.552128	12.3888	0.88687	1	12602	968	640	2965	594	105	62	104311	2334	20	49	2573	550	1035	91	58
ID=gene-c4425;Name=lldP;gbkey=Gene;gene=lldP;gene_biotype=protein_coding;locus_tag=c4425	3	-2.37744	9.24382	0.331771	0.946753	8415	872	34	4741	88	8	9	48	47	1708	31	898	229	62	20	1471
ID=gene-c4448;Name=waaL;gbkey=Gene;gene=waaL;gene_biotype=protein_coding;locus_tag=c4448	3	-9.06829	6.49002	9.10645e-07	0.00169653	4664	2	3	18	0	0	0	1	5	2	4	24	2	0	2	0
ID=gene-c4478;Name=gltS;gbkey=Gene;gene=gltS;gene_biotype=protein_coding;locus_tag=c4478	3	1.42196	12.6203	0.742264	0.969112	8259	654	140764	616	15855	329	273	88	89	23	124	1833	198	97	60	21
ID=gene-c4479;Name=yicE;gbkey=Gene;gene=yicE;gene_biotype=protein_coding;locus_tag=c4479	3	0.765841	12.7873	0.847851	1	14411	664	95	1251	40585	188	89	262	148	109332	18	3109	637	647	739	6586
ID=gene-c4485;Name=c4485;gbkey=Gene;gene_biotype=protein_coding;locus_tag=c4485	2	0.501768	13.7249	0.91131	1	71061	236	675	279	332840	2120	60	49	88841	64	10089
ID=gene-c4487;Name=c4487;gbkey=Gene;gene_biotype=protein_coding;locus_tag=c4487	2	-0.294705	13.0426	0.94056	1	73344	140	250093	665	4175	400	736	439	152	10073	890
ID=gene-c4495;Name=c4495;gbkey=Gene;gene_biotype=protein_coding;locus_tag=c4495	2	0.934103	1.86554	0.537602	1	12	5	12	10	6	30	5	13	3	5	8
ID=gene-c4500;Name=c4500;gbkey=Gene;gene_biotype=protein_coding;locus_tag=c4500	3	0.543169	11.7618	0.886439	1	8208	195	154	500	86656	810	493	97	1348	29	29	640	97	274	85	28
ID=gene-c4502;Name=c4502;gbkey=Gene;gene_biotype=protein_coding;locus_tag=c4502	3	0.447998	11.7851	0.904303	1	8884	274	50022	1590	1943	62	25	17	40	4047	12	1430	143	277	21677	162
ID=gene-c4583;Name=nlpA;gbkey=Gene;gene=nlpA;gene_biotype=protein_coding;locus_tag=c4583	1	-5.53755	8.67463	0.0158214	0.875503	38086	452	17		7	7	923	45	474	6		21	2399	16	14
ID=gene-c4586;Name=yicM;gbkey=Gene;gene=yicM;gene_biotype=protein_coding;locus_tag=c4586	2	-3.51583	10.8505	0.177312	1	78354	55	1083	1882	14419	94	63	955	103	73	13855
ID=gene-c4588;Name=yicO;gbkey=Gene;gene=yicO;gene_biotype=protein_coding;locus_tag=c4588	2	-1.50202	12.3397	0.638607	1	91021	340	66766	2530	12695	18956	571	256	545	84	52897
ID=gene-c4590;Name=uhpT;gbkey=Gene;gene=uhpT;gene_biotype=protein_coding;locus_tag=c4590	2	-2.83997	11.0415	0.285647	1	69956	408	2635	419	14529	19227	319	90	528	68	7357
ID=gene-c4591;Name=uhpC;gbkey=Gene;gene=uhpC;gene_biotype=protein_coding;locus_tag=c4591	2	-6.87645	10.2636	0.00280199	0.408288	90086	109	1341	111	81	570	697	81	136	39	36
ID=gene-c4597;Name=emrD;gbkey=Gene;gene=emrD;gene_biotype=protein_coding;locus_tag=c4597	2	-0.488089	13.2472	0.897984	1	95150	234	598	420	267599	7998	499	2440	7509	5918	964
ID=gene-c4612;Name=dgoT;gbkey=Gene;gene=dgoT;gene_biotype=protein_coding;locus_tag=c4612	2	0.873125	14.4166	0.849449	1	90079	196	654611	9690	27807	636	2729	1264	724	496	48711
ID=gene-c4632;Name=tnaB;gbkey=Gene;gene=tnaB;gene_biotype=protein_coding;locus_tag=c4632	3	-1.4384	10.564	0.624299	0.947373	12511	168	185	162	6	27	21	24040	589	3142	125	259	39	341	19	28
ID=gene-c4633;Name=yidY;gbkey=Gene;gene=yidY;gene_biotype=protein_coding;locus_tag=c4633	2	-2.16201	12.1204	0.473325	1	109516	3216	2080	1785	73927	176	17158	1173	643	890	76
ID=gene-c4637;Name=yieG;gbkey=Gene;gene=yieG;gene_biotype=protein_coding;locus_tag=c4637	2	1.29193	14.9039	0.790699	1	95706	918	1030	723978	32762	21105	537	1796	659	817	151901
ID=gene-c4642;Name=c4642;gbkey=Gene;gene_biotype=protein_coding;locus_tag=c4642	3	0.846293	12.0463	0.824608	0.995407	8171	272	435	507	24984	66	75	150	340	25484	51822	7197	8372	113	1198	47
ID=gene-c4644;Name=bglF;gbkey=Gene;gene=bglF;gene_biotype=protein_coding;locus_tag=c4644	2	2.41949	15.675	0.671386	1	76378	254	233048	419	5465	507	213	1129039	33538	391	28648
ID=gene-c4652;Name=pstC;gbkey=Gene;gene=pstC;gene_biotype=protein_coding;locus_tag=c4652	1	4.68748	-0.111748	0.0873436	1	1	5	0		2	0	4	2	0	0		4	3	10	4
ID=gene-c4675;Name=kup;gbkey=Gene;gene=kup;gene_biotype=protein_coding;locus_tag=c4675	3	0.887662	12.3978	0.823628	0.995299	10141	426	471	1889	11454	63	46	95	73	48682	96479	2157	679	262	83	26
ID=gene-c4677;Name=rbsA;gbkey=Gene;gene=rbsA;gene_biotype=protein_coding;locus_tag=c4677	1	-6.57156	7.48059	0.00200166	0.193324	18576	13	77		22	19	16	28	77	27		31	685	22	45
ID=gene-c4678;Name=rbsC;gbkey=Gene;gene=rbsC;gene_biotype=protein_coding;locus_tag=c4678	1	-1.91657	10.0691	0.522223	1	30171	557	26301		22680	1458	709	108	163	55		92	75	90	4291
ID=gene-c4713;Name=wzxE;gbkey=Gene;gene=wzxE;gene_biotype=protein_coding;locus_tag=c4713	3	-7.1105	6.51797	0.000118112	0.0388312	4412	5	1	4	0	4	1	0	1	3	9	196	31	2	0	2
ID=gene-c4737;Name=corA;gbkey=Gene;gene=corA;gene_biotype=protein_coding;locus_tag=c4737	3	-1.68309	10.2726	0.560602	0.946753	11778	53	198	283	22	25	14	19	43	29	4	1310	13	23	139	22532
ID=gene-c4740;Name=rarD;gbkey=Gene;gene=rarD;gene_biotype=protein_coding;locus_tag=c4740	3	-2.67722	8.46894	0.227512	0.907152	5707	140	349	380	117	265	183	254	52	5	20	346	307	73	1888	1304
ID=gene-c4746;Name=yigK;gbkey=Gene;gene=yigK;gene_biotype=protein_coding;locus_tag=c4746	3	-3.35211	8.85247	0.118646	0.907152	10094	485	53	847	22	100	49	62	186	79	33	2391	48	1280	1535	27
ID=gene-c4758;Name=c4758;gbkey=Gene;gene_biotype=protein_coding;locus_tag=c4758	2	-1.29316	12.1658	0.697603	1	71949	334	310	1212	14133	2177	555	57	79607	78	33495
ID=gene-c4774;Name=c4774;gbkey=Gene;gene_biotype=protein_coding;locus_tag=c4774	3	0.107901	11.0995	0.974929	1	6905	562	746	19493	56	47	45	1193	14767	12	24222	608	60	692	13	802
ID=gene-c4796;Name=trkH;gbkey=Gene;gene=trkH;gene_biotype=protein_coding;locus_tag=c4796	3	0.75907	11.3263	0.844032	0.999639	5257	39012	132	21	978	29	24	24895	460	36	20	56	195	60	45	28
ID=gene-c4830;Name=c4830;gbkey=Gene;gene_biotype=protein_coding;locus_tag=c4830	2	4.2787	17.4032	0.565599	1	70688	396	1200	389	21143	6445483	384	433	670	381	16904
ID=gene-c4857;Name=rhaT;gbkey=Gene;gene=rhaT;gene_biotype=protein_coding;locus_tag=c4857	3	-2.20018	9.39784	0.386662	0.946753	8536	254	177	65	178	18	19	23	698	205	17	208	302	71	9214	7
ID=gene-c4861;Name=kdgT;gbkey=Gene;gene=kdgT;gene_biotype=protein_coding;locus_tag=c4861	3	2.58969	13.0152	0.594213	0.946753	4900	411	610	142126	7902	3781	2646	18	197	19	19829	1170	107	157	2	20
ID=gene-c4866;Name=yiiP;gbkey=Gene;gene=yiiP;gene_biotype=protein_coding;locus_tag=c4866	3	1.56111	12.7764	0.719125	0.966119	8376	156	94	19117	35511	69	35	58	327	27	45	910	50186	55911	5075	45
ID=gene-c4869;Name=sbp;gbkey=Gene;gene=sbp;gene_biotype=protein_coding;locus_tag=c4869	1	-1.45204	10.7135	0.6511	1	36593	218	8658		252	208	306	1872	602	259		395	273	82277	1333
ID=gene-c4879;Name=glpF;gbkey=Gene;gene=glpF;gene_biotype=protein_coding;locus_tag=c4879	3	2.01409	13.4615	0.65034	0.953475	9897	1272	947	2174	65257	16930	11217	62663	63540	1090	65	4062	526	443	272	68740
ID=gene-c4894;Name=c4894;gbkey=Gene;gene_biotype=protein_coding;locus_tag=c4894	3	0.521436	11.4108	0.888868	1	6528	429	39000	743	25435	152	101	24	401	9	14	2967	81	102	127	15
ID=gene-c4906;Name=ptsA;gbkey=Gene;gene=ptsA;gene_biotype=protein_coding;locus_tag=c4906	2	-2.22162	11.3062	0.483199	1	64066	67	921	124	68	103	93	61	120	210	77030
ID=gene-c4907;Name=frwC;gbkey=Gene;gene=frwC;gene_biotype=protein_coding;locus_tag=c4907	2	1.69028	15.443	0.757534	1	106522	2438	1453584	452	78251	1015	1048	307	269	202	522
ID=gene-c4929;Name=btuB;gbkey=Gene;gene=btuB;gene_biotype=protein_coding;locus_tag=c4929	3	2.44783	13.926	0.619485	0.946753	10154	359	249	1226	289	55161	42390	84	113	90	329	915	26683	355	72	225548
ID=gene-c4979;Name=yjbB;gbkey=Gene;gene=yjbB;gene_biotype=protein_coding;locus_tag=c4979	3	1.16014	1.63096	0.585403	0.946753	3	5	1	0	3	2	7	0	10	6	13	2	0	1	4	2
ID=gene-c4983;Name=c4983;gbkey=Gene;gene_biotype=protein_coding;locus_tag=c4983	2	-0.604281	12.4906	0.875077	1	60417	198	557	780	134	179	322	1978	160025	126	217
ID=gene-c5002;Name=malG;gbkey=Gene;gene=malG;gene_biotype=protein_coding;locus_tag=c5002	1	-2.58313	10.0775	0.372591	1	42233	247	11		631	24	322	24	13	10		17	33	46864	3217
ID=gene-c5003;Name=malF;gbkey=Gene;gene=malF;gene_biotype=protein_coding;locus_tag=c5003	1	-0.925991	10.4421	0.784262	1	22319	475	23771		48	28	108	39	21	18089		451	60	37894	808
ID=gene-c5004;Name=malE;gbkey=Gene;gene=malE;gene_biotype=protein_coding;locus_tag=c5004	1	-4.46795	7.24026	0.048404	1	11480	10	3492		10	43	9	18	17	18		12	68	24	11
ID=gene-c5005;Name=malK;gbkey=Gene;gene=malK;gene_biotype=protein_coding;locus_tag=c5005	1	-8.15692	7.72654	0.000149716	0.0301694	23817	16	22		20	16	17	370	30	17		32	19	24	40
ID=gene-c5006;Name=lamB;gbkey=Gene;gene=lamB;gene_biotype=protein_coding;locus_tag=c5006	3	1.94565	13.0531	0.668809	0.955444	7813	760	433	696	18077	237	187	50	132422	66	76	1074	100256	166	436	50
ID=gene-c5015;Name=dinF;gbkey=Gene;gene=dinF;gene_biotype=protein_coding;locus_tag=c5015	2	-1.11159	12.9689	0.755681	1	113334	264	419	1317	222	319	277	8875	121004	658	114283
ID=gene-c5022;Name=c5022;gbkey=Gene;gene_biotype=protein_coding;locus_tag=c5022	2	1.60525	14.8846	0.765127	1	76586	148	2637	683	139	586	5153	274	956927	387	414
ID=gene-c5029;Name=c5029;gbkey=Gene;gene_biotype=protein_coding;locus_tag=c5029	3	0.23269	0.540539	0.889948	1	1	2	0	1	0	0	1	0	3	0	2	0	0	0	0	1
ID=gene-c5056;Name=c5056;gbkey=Gene;gene_biotype=protein_coding;locus_tag=c5056	2	-1.4532	12.2661	0.653235	1	84234	184	4779	1291	11615	780	1201	259	439	3351	145693
ID=gene-c5060;Name=c5060;gbkey=Gene;gene_biotype=protein_coding;locus_tag=c5060	3	0.571367	11.7373	0.885202	1	7920	210	118	64878	18	25	15	9	719	10	46	808	78	75	14	48
ID=gene-c5062;Name=yjcG;gbkey=Gene;gene=yjcG;gene_biotype=protein_coding;locus_tag=c5062	3	1.15731	12.2522	0.783934	0.980193	7650	340	1521	32	5249	98	107	25	13	102057	112	272	236	124	5	22
ID=gene-c5074;Name=gltP;gbkey=Gene;gene=gltP;gene_biotype=protein_coding;locus_tag=c5074	3	-1.76727	9.79931	0.497694	0.946753	8896	13926	478	130	110	252	220	20	120	374	20	1523	338	2428	899	185
ID=gene-c5077;Name=yddO;gbkey=Gene;gene=yddO;gene_biotype=protein_coding;locus_tag=c5077	1	3.34759	-0.785133	0.163585	1	1	0	1		1	0	1	1	7	0		2	0	0	0
ID=gene-c5078;Name=c5078;gbkey=Gene;gene_biotype=protein_coding;locus_tag=c5078	1	0.586802	11.6336	0.887813	1	19607	145003	8212		111	113	172	171	422	118		145	75	100	171
ID=gene-c5079;Name=yddQ;gbkey=Gene;gene=yddQ;gene_biotype=protein_coding;locus_tag=c5079	1	-0.326584	11.6395	0.931073	1	35434	111	195708		5543	507	548	183	205	104		166	199	103	3431
ID=gene-c5080;Name=yddR;gbkey=Gene;gene=yddR;gene_biotype=protein_coding;locus_tag=c5080	1	-4.61509	8.85215	0.0509986	1	36390	21	1222		6452	83	367	86	64	30		10	18	20	2424
ID=gene-c5081;Name=c5081;gbkey=Gene;gene_biotype=protein_coding;locus_tag=c5081	1	-2.3034	10.4311	0.433142	1	47228	494	37301		5925	49	345	91	81	1379		135	238	42	29838
ID=gene-c5085;Name=yjcP;gbkey=Gene;gene=yjcP;gene_biotype=protein_coding;locus_tag=c5085	3	1.14963	12.9789	0.780245	0.979292	12726	179771	434	4970	255	133	202	6891	1179	16966	125	9800	392	359	125	5945
ID=gene-c5086;Name=yjcQ;gbkey=Gene;gene=yjcQ;gene_biotype=protein_coding;locus_tag=c5086	3	0.994071	12.3483	0.806548	0.988918	9125	428	772	951	51	305	190	29109	611	16	141949	504	239	84	56	87
ID=gene-c5087;Name=yjcR;gbkey=Gene;gene=yjcR;gene_biotype=protein_coding;locus_tag=c5087	3	-4.30903	5.66715	0.0232374	0.907152	1529	197	1	82	1	1	5	8	22	3	2	203	0	53	2	28
ID=gene-c5092;Name=yjcV;gbkey=Gene;gene=yjcV;gene_biotype=protein_coding;locus_tag=c5092	1	-2.53238	9.859	0.378153	1	35450	21	5		36153	197	273	116	9	1825		32	39	12	3735
ID=gene-c5093;Name=yjcW;gbkey=Gene;gene=yjcW;gene_biotype=protein_coding;locus_tag=c5093	1	-5.10376	9.33628	0.0295662	1	56222	1033	9		58	128	1438	87	27	607		1158	182	14	7457
ID=gene-c5109;Name=phnE;gbkey=Gene;gene=phnE;gene_biotype=protein_coding;locus_tag=c5109	1	-4.25653	9.46875	0.0869623	1	51075	1119	14855		37	24	35	99	39	25		28	20	27	3613
ID=gene-c5110;Name=phnD;gbkey=Gene;gene=phnD;gene_biotype=protein_coding;locus_tag=c5110	1	0.592049	12.7327	0.891799	1	41861	41	2188		50	89	322	89	418	57		124	12676	433023	165
ID=gene-c5111;Name=phnC;gbkey=Gene;gene=phnC;gene_biotype=protein_coding;locus_tag=c5111	1	-5.02145	8.43621	0.0316706	1	29661	18	6384		54	8	14	99	13	16		8	25	12	18
ID=gene-c5120;Name=yjdE;gbkey=Gene;gene=yjdE;gene_biotype=protein_coding;locus_tag=c5120	3	1.59922	12.7985	0.722182	0.966119	8288	14631	50	229	15	136	88	28	53	147504	295	940	45	109	124	146
ID=gene-c5128;Name=dcuB;gbkey=Gene;gene=dcuB;gene_biotype=protein_coding;locus_tag=c5128	3	1.37224	12.4067	0.746719	0.969363	7366	734	67057	844	10078	63	34	51	150	15	92	358	47172	296	38	54
ID=gene-c5141;Name=cadB;gbkey=Gene;gene=cadB;gene_biotype=protein_coding;locus_tag=c5141	3	-5.45639	7.90519	0.00401672	0.420869	9611	24	27	60	20	26	18	4	6	49	3	1440	57	16	41	5
ID=gene-c5174;Name=c5174;gbkey=Gene;gene_biotype=protein_coding;locus_tag=c5174	3	2.80448	13.3339	0.568953	0.946753	5274	44468	189034	1151	19276	252	148	64	29940	57	76	2243	187	468	274	81
ID=gene-c5201;Name=pgtP;gbkey=Gene;gene=pgtP;gene_biotype=protein_coding;locus_tag=c5201	2	-7.00258	4.51379	2.49714e-05	0.0648991	1636	4	10	3	7	5	3	7	6	3	3
ID=gene-c5220;Name=dcuA;gbkey=Gene;gene=dcuA;gene_biotype=protein_coding;locus_tag=c5220	3	1.08276	12.0976	0.788854	0.981281	7226	127	19909	405	45092	121	101	38881	621	49	17	934	72	178	94	34
ID=gene-c5224;Name=yjeH;gbkey=Gene;gene=yjeH;gene_biotype=protein_coding;locus_tag=c5224	3	-4.4093	6.83436	0.0179681	0.907152	3580	79	39	30	21	8	7	32	13	308	789	52	30	13	20	6
ID=gene-c5236;Name=sugE;gbkey=Gene;gene=sugE;gene_biotype=protein_coding;locus_tag=c5236	3	-1.72568	10.1569	0.529155	0.946753	11136	409	51	8390	849	16	6	372	215	8872	30	1459	99	137	214	9
ID=gene-c5245;Name=yjeP;gbkey=Gene;gene=yjeP;gene_biotype=protein_coding;locus_tag=c5245	3	-5.36607	7.86873	0.00301501	0.337018	9218	182	40	88	50	23	26	322	130	26	19	625	70	36	46	19
ID=gene-c5281;Name=sgaT;gbkey=Gene;gene=sgaT;gene_biotype=protein_coding;locus_tag=c5281	2	-5.93756	10.2786	0.00959631	0.699588	84918	45	914	1900	47	582	230	102	82	60	2288
ID=gene-c5283;Name=sgaB;gbkey=Gene;gene=sgaB;gene_biotype=protein_coding;locus_tag=c5283	2	-0.00945654	-0.453508	0.991528	1	1	1	1	1	0	0	1	0	0	0	0
ID=gene-c5298;Name=c5298;gbkey=Gene;gene_biotype=protein_coding;locus_tag=c5298	2	-5.69346	9.15033	0.0104323	0.71105	37845	43	705	277	9	18	222	75	33	84	2137
ID=gene-c5307;Name=cycA;gbkey=Gene;gene=cycA;gene_biotype=protein_coding;locus_tag=c5307	3	-1.63224	2.27305	0.362967	0.946753	35	5	4	1	0	11	1	1	65	1	5	3	0	6	5	1
ID=gene-c5318;Name=ytfM;gbkey=Gene;gene=ytfM;gene_biotype=protein_coding;locus_tag=c5318	3	-1.26014	9.74555	0.663505	0.955061	6380	291	572	676	60	8	15	148	4	14597	13	702	23	95	25	52
ID=gene-c5319;Name=ytfN;gbkey=Gene;gene=ytfN;gene_biotype=protein_coding;locus_tag=c5319	3	-1.39571	10.4441	0.645532	0.953141	11227	63	24	834	63	41	11	26	17	10	91	174	23458	200	1	13
ID=gene-c5325;Name=ytfQ;gbkey=Gene;gene=ytfQ;gene_biotype=protein_coding;locus_tag=c5325	1	-5.48715	8.72992	0.0157521	0.875503	39289	2784	21		19	141	460	157	90	986		102	28	24	39
ID=gene-c5326;Name=ytfR;gbkey=Gene;gene=ytfR;gene_biotype=protein_coding;locus_tag=c5326	1	-1.33427	10.896	0.687985	1	38839	36	30088		79	587	1909	181	68	54		64	52539	249	107
ID=gene-c5328;Name=yjfF;gbkey=Gene;gene=yjfF;gene_biotype=protein_coding;locus_tag=c5328	1	-4.16938	9.32182	0.0883647	1	45045	5752	4643		53	33	1623	109	45	2287		81	246	25	62
ID=gene-c5339;Name=treB;gbkey=Gene;gene=treB;gene_biotype=protein_coding;locus_tag=c5339	2	-1.90546	12.7197	0.574057	1	146256	155	1008	451	162382	2333	81	628	80	387	2419
ID=gene-c5366;Name=idnT;gbkey=Gene;gene=idnT;gene_biotype=protein_coding;locus_tag=c5366	3	2.16022	12.3904	0.639463	0.951545	4263	378	759	170	252	79	55	8	89	14	37770	2179	25	53	87805	61
ID=gene-c5396;Name=fimD;gbkey=Gene;gene=fimD;gene_biotype=protein_coding;locus_tag=c5396	3	-4.97713	7.36886	0.00819021	0.627056	6010	10	7	10	13	22	19	16	11	298	21	996	31	29	6	23
ID=gene-c5401;Name=gntP;gbkey=Gene;gene=gntP;gene_biotype=protein_coding;locus_tag=c5401	3	-6.67607	4.94649	7.80598e-05	0.0272673	1400	7	7	0	2	4	2	2	31	3	7	49	0	3	2	2

## Sheet: Dataset S3C
GeneID	pool #	logFC	logCPM	PValue	FDR	input	k1	k2	k3	k4	k5	k6	k7	k8	k9	k10	k11	k12	k13	k14	k15
ID=gene-c0024;Name=nhaA;gbkey=Gene;gene=nhaA;gene_biotype=protein_coding;locus_tag=c0024	3	-4.17187	9.37278	0.0776313	1	18064	3901	3	10	5	4486	284	6	1297	165	53	17	7	19	6	486
ID=gene-c0049;Name=caiT;gbkey=Gene;gene=caiT;gene_biotype=protein_coding;locus_tag=c0049	3	-1.35834	10.946	0.674756	1	14392	51	8012	7	96	2780	2	6	15510	40657	2609	76	509	22	3	192
ID=gene-c0055;Name=yaaU;gbkey=Gene;gene=yaaU;gene_biotype=protein_coding;locus_tag=c0055	2	-1.0551	13.5631	0.715267	1	132035	62248	80593	42368	2216		24365	9715	53	57892	7389
ID=gene-c0056;Name=yabF;gbkey=Gene;gene=yabF;gene_biotype=protein_coding;locus_tag=c0056	3	-3.06611	8.84491	0.226867	1	8219	27	133	4	1	7051	8	6	2479	535	2511	16	687	6	6	2
ID=gene-c0083;Name=yabK;gbkey=Gene;gene=yabK;gene_biotype=protein_coding;locus_tag=c0083	1	-4.42578	7.96562	0.0719752	1	17989	1	677	74	1343	4	5	1296	6	181		1	2289	13	5
ID=gene-c0084;Name=tbpA;gbkey=Gene;gene=tbpA;gene_biotype=protein_coding;locus_tag=c0084	1	-2.02118	10.5295	0.525103	1	40681	6810	16116	90	8619	24	323	236	22	22627		19	16632	9198	26
ID=gene-c0131;Name=aroP;gbkey=Gene;gene=aroP;gene_biotype=protein_coding;locus_tag=c0131	3	-1.47782	9.78243	0.629736	1	6888	19	2	5	39	2375	27	7	475	6394	1663	9640	352	1802	4	174
ID=gene-c0156;Name=yadG;gbkey=Gene;gene=yadG;gene_biotype=protein_coding;locus_tag=c0156	1	-0.391106	11.9228	0.919682	1	41159	558	122161	955	5759	75	325	210	47	1755		96	14135	130341	77
ID=gene-c0157;Name=yadH;gbkey=Gene;gene=yadH;gene_biotype=protein_coding;locus_tag=c0157	1	-1.11784	11.9756	0.756749	1	66657	55785	11616	121	2543	45	3637	17881	44	141907		50	15481	56	62
ID=gene-c0170;Name=htrE;gbkey=Gene;gene=htrE;gene_biotype=protein_coding;locus_tag=c0170	3	0.103764	12.0345	0.978908	1	12251	413	897	299	20	36451	7	15	38808	7969	44424	44	9517	23	2327	14791
ID=gene-c0185;Name=fhuA;gbkey=Gene;gene=fhuA;gene_biotype=protein_coding;locus_tag=c0185	3	-1.40473	10.1697	0.653725	1	8633	6	12	4	1	951	12	7139	7783	181	8385	8	1873	5	10	398
ID=gene-c0187;Name=fhuD;gbkey=Gene;gene=fhuD;gene_biotype=protein_coding;locus_tag=c0187	1	3.15136	15.2853	0.581766	1	39660	813	3073	178	18751	1635275	4910	1623	156	1411		189	19182	57433	123
ID=gene-c0188;Name=fhuB;gbkey=Gene;gene=fhuB;gene_biotype=protein_coding;locus_tag=c0188	1	1.46216	14.0859	0.763146	1	54647	211	957	163	9159	643932	1995	74070	305	2766		176	4991	25262	124
ID=gene-c0194;Name=yadT;gbkey=Gene;gene=yadT;gene_biotype=protein_coding;locus_tag=c0194	1	-3.86647	9.1389	0.14101	1	34461	211	1682	17	135	10	11	133	24	22		16	1617	17157	21
ID=gene-c0238;Name=yaeC;gbkey=Gene;gene=yaeC;gene_biotype=protein_coding;locus_tag=c0238	1	0.0474578	12.1943	0.990718	1	37563	2848	60131	354	617	119	185	139298	43	4309		29	16257	72674	33
ID=gene-c0240;Name=abc;gbkey=Gene;gene=abc;gene_biotype=protein_coding;locus_tag=c0240	1	0.0625689	12.5976	0.987894	1	49195	1686	223392	1445	12663	108	964	92838	59	4508		52	25383	51431	72
ID=gene-c0294;Name=c0294;gbkey=Gene;gene_biotype=protein_coding;locus_tag=c0294	3	-3.50311	0.393935	0.00386207	0.56803	6	0	0	0	0	0	0	0	2	0	0	0	0	0	0	1
ID=gene-c0332;Name=c0332;gbkey=Gene;gene_biotype=protein_coding;locus_tag=c0332	2	-1.84122	11.8069	0.476224	1	59330	25	19447	4045	6046		5246	29288	109	80	14771
ID=gene-c0334;Name=c0334;gbkey=Gene;gene_biotype=protein_coding;locus_tag=c0334	2	1.91278	15.468	0.657253	1	75562	12199	160681	28943	727738		24673	32837	127	307	55968
ID=gene-c0335;Name=c0335;gbkey=Gene;gene_biotype=protein_coding;locus_tag=c0335	2	-0.705591	12.5159	0.811631	1	52250	110654	6856	20590	825		17873	6701	36	50	11849
ID=gene-c0336;Name=c0336;gbkey=Gene;gene_biotype=protein_coding;locus_tag=c0336	2	-1.54842	11.9321	0.549794	1	55740	11182	1418	18904	1516		1227	5827	56	34298	6597
ID=gene-c0350;Name=c0350;gbkey=Gene;gene_biotype=protein_coding;locus_tag=c0350	3	-1.68484	10.1676	0.57957	1	10142	24	12	59	5	2119	55	4	7794	33640	653	539	118	119	5	139
ID=gene-c0360;Name=c0360;gbkey=Gene;gene_biotype=protein_coding;locus_tag=c0360	3	0.171245	11.8826	0.965227	1	10551	50558	1197	11	1431	14369	19	10	10531	18712	16992	15	3950	63	50	62
ID=gene-c0361;Name=c0361;gbkey=Gene;gene_biotype=protein_coding;locus_tag=c0361	1	-2.797	9.12811	0.327022	1	22536	120	28260	155	7	7	7	11	12	12		6	196	13	5
ID=gene-c0362;Name=c0362;gbkey=Gene;gene_biotype=protein_coding;locus_tag=c0362	3	-0.443416	10.0837	0.897761	1	4506	14	20254	8	270	603	10	14	667	445	264	9	73	12	80	13
ID=gene-c0378;Name=mbhA;gbkey=Gene;gene=mbhA;gene_biotype=protein_coding;locus_tag=c0378	3	-2.06056	8.94373	0.462632	1	5346	4791	8	8	9	5831	6	3	732	1144	630	48	142	9	5	901
ID=gene-c0388;Name=phoE;gbkey=Gene;gene=phoE;gene_biotype=protein_coding;locus_tag=c0388	3	0.990025	11.4701	0.81309	1	4605	18	875	16151	13	3588	4	1	432	19817	539	200	123	5645	1	22440
ID=gene-c0393;Name=c0393;gbkey=Gene;gene_biotype=protein_coding;locus_tag=c0393	3	-0.184786	7.01283	0.95405	1	451	8	153	6	4	45	15	17	8	21	29	9	8	2	4	3103
ID=gene-c0434;Name=betT;gbkey=Gene;gene=betT;gene_biotype=protein_coding;locus_tag=c0434	3	-2.1534	8.25501	0.428067	1	3482	5	3	2	7	950	0	8	364	8526	1106	17	267	1	1	2
ID=gene-c0448;Name=yahN;gbkey=Gene;gene=yahN;gene_biotype=protein_coding;locus_tag=c0448	3	0.208049	11.1502	0.956724	1	6198	85	603	10	9	3739	7	2	875	5856	38545	31	8340	76	8	17146
ID=gene-c0455;Name=codB;gbkey=Gene;gene=codB;gene_biotype=protein_coding;locus_tag=c0455	3	-3.941	8.25272	0.0888197	1	7689	38	6	4	6	1448	5	4	4275	476	51	21	27	44	13	191
ID=gene-c0458;Name=lacY;gbkey=Gene;gene=lacY;gene_biotype=protein_coding;locus_tag=c0458	2	-0.52096	12.1013	0.856031	1	35138	24457	41450	13250	1263		2965	36074	138	218	3560
ID=gene-c0472;Name=tauA;gbkey=Gene;gene=tauA;gene_biotype=protein_coding;locus_tag=c0472	1	-0.14835	12.396	0.970569	1	48985	270	35448	1202	95	134	463	549	142	33534		143019	14628	55196	137
ID=gene-c0482;Name=sbmA;gbkey=Gene;gene=sbmA;gene_biotype=protein_coding;locus_tag=c0482	3	3.25388	14.5825	0.570159	1	8514	619843	151	27	33	4507	15	32	5626	14970	758	45	154	17	38	408
ID=gene-c0492;Name=yaiC;gbkey=Gene;gene=yaiC;gene_biotype=protein_coding;locus_tag=c0492	3	-0.121516	0.727009	0.953479	1	2	6	0	0	0	4	1	0	1	6	0	0	0	0	0	0
ID=gene-c0504;Name=araJ;gbkey=Gene;gene=araJ;gene_biotype=protein_coding;locus_tag=c0504	2	-1.38095	11.8718	0.618275	1	48915	4069	5004	46887	888		1777	51998	26	28	176
ID=gene-c0512;Name=proY;gbkey=Gene;gene=proY;gene_biotype=protein_coding;locus_tag=c0512	3	-1.87305	9.93366	0.52659	1	9588	91	9051	18	136	4020	11	8	3135	2880	188	14	26	11	2576	14
ID=gene-c0521;Name=tsx;gbkey=Gene;gene=tsx;gene_biotype=protein_coding;locus_tag=c0521	3	1.26102	10.58	0.761464	1	2070	27027	650	7	27	3389	29	4	2467	1437	5101	9	1140	9	1279	577
ID=gene-c0565;Name=mdlA;gbkey=Gene;gene=mdlA;gene_biotype=protein_coding;locus_tag=c0565	1	0.101966	11.4235	0.979781	1	21252	16947	313	46	29	20	39	940	46	8918		49	282	173240	83
ID=gene-c0566;Name=mdlB;gbkey=Gene;gene=mdlB;gene_biotype=protein_coding;locus_tag=c0566	1	-0.594123	11.2892	0.873796	1	30120	19	503	38	9	5	21	9	13	14		8	176790	53	491
ID=gene-c0580;Name=acrB;gbkey=Gene;gene=acrB;gene_biotype=protein_coding;locus_tag=c0580	3	0.664802	11.4145	0.869626	1	5506	1264	40	1462	266	1113	726	14	3689	1266	66933	43	13552	10	111	73
ID=gene-c0581;Name=acrA;gbkey=Gene;gene=acrA;gene_biotype=protein_coding;locus_tag=c0581	3	-1.54854	8.91523	0.600206	1	3931	42	15	4	8	615	107	4917	202	843	165	39	58	33	423	100
ID=gene-c0584;Name=aefA;gbkey=Gene;gene=aefA;gene_biotype=protein_coding;locus_tag=c0584	3	-1.23769	5.84805	0.652355	1	384	24	2	13	0	94	11	0	67	17	682	12	198	109	10	316
ID=gene-c0611;Name=ybbL;gbkey=Gene;gene=ybbL;gene_biotype=protein_coding;locus_tag=c0611	1	6.01731	16.9121	0.400579	1	16926	455	6315	389	305	1269	215568	1493	468	463		538	7063	9383	3462710
ID=gene-c0616;Name=ybbA;gbkey=Gene;gene=ybbA;gene_biotype=protein_coding;locus_tag=c0616	1	-7.31924	8.98514	0.00189422	0.365062	54171	1	135	11	1	5	4	4	5	6		4	2831	3	2
ID=gene-c0617;Name=ybbP;gbkey=Gene;gene=ybbP;gene_biotype=protein_coding;locus_tag=c0617	1	0.0355524	11.9089	0.992989	1	31057	1145	207345	1698	217	74	238	59	137	5917		41	7050	59633	40
ID=gene-c0625;Name=ybbW;gbkey=Gene;gene=ybbW;gene_biotype=protein_coding;locus_tag=c0625	3	0.620785	11.6304	0.878668	1	6585	32	6	4	6	8915	303	19414	1120	3057	1998	26985	405	5289	1	930
ID=gene-c0658;Name=cusC;gbkey=Gene;gene=cusC;gene_biotype=protein_coding;locus_tag=c0658	3	-0.211748	9.94876	0.951993	1	3538	50	4	3	23	3858	2	1	3863	461	663	13398	168	2649	4	805
ID=gene-c0660;Name=cusB;gbkey=Gene;gene=cusB;gene_biotype=protein_coding;locus_tag=c0660	3	-1.51078	4.40848	0.544544	1	161	0	3	4	2	5	0	0	0	12	1	5	431	0	0	3
ID=gene-c0661;Name=cusA;gbkey=Gene;gene=cusA;gene_biotype=protein_coding;locus_tag=c0661	3	-2.27498	2.57998	0.275814	1	60	3	0	2	2	3	0	1	61	10	2	0	5	1	19	4
ID=gene-c0662;Name=pheP;gbkey=Gene;gene=pheP;gene_biotype=protein_coding;locus_tag=c0662	3	-2.7614	7.23787	0.265607	1	2333	11	924	3	2	55	2	0	14	694	23	16	5	8	700	81
ID=gene-c0663;Name=ybdG;gbkey=Gene;gene=ybdG;gene_biotype=protein_coding;locus_tag=c0663	3	-3.17943	8.24849	0.196803	1	5706	90	243	3	173	513	10	19	656	4692	25	10	804	247	8	16
ID=gene-c0669;Name=fepA;gbkey=Gene;gene=fepA;gene_biotype=protein_coding;locus_tag=c0669	3	-2.2656	8.43086	0.401778	1	4176	13	76	7	14	2115	896	0	1046	1421	3144	54	701	15	10	79
ID=gene-c0675;Name=fepC;gbkey=Gene;gene=fepC;gene_biotype=protein_coding;locus_tag=c0675	1	-5.52807	8.49771	0.0203998	1	32589	3	3	33	64	1	4	43	5	328		4	261	5553	0
ID=gene-c0676;Name=fepG;gbkey=Gene;gene=fepG;gene_biotype=protein_coding;locus_tag=c0676	1	-0.442051	12.8743	0.910748	1	82193	93	1502	42	227	31	22	141	35	91		300858	1214	4863	53
ID=gene-c0678;Name=ybdA;gbkey=Gene;gene=ybdA;gene_biotype=protein_coding;locus_tag=c0678	2	-3.22409	10.2947	0.135014	1	37196	8492	2092	5109	1030		184	1633	15	15	2583
ID=gene-c0700;Name=ybdS;gbkey=Gene;gene=ybdS;gene_biotype=protein_coding;locus_tag=c0700	3	-1.73962	1.23661	0.347431	1	12	2	2	0	0	3	0	2	5	5	4	1	2	0	0	6
ID=gene-c0712;Name=dcuC;gbkey=Gene;gene=dcuC;gene_biotype=protein_coding;locus_tag=c0712	3	-1.51637	9.39832	0.614758	1	5396	57	73	8	20	2224	20	1388	5785	334	135	3645	54	511	13	2960
ID=gene-c0715;Name=crcB;gbkey=Gene;gene=crcB;gene_biotype=protein_coding;locus_tag=c0715	3	-0.515953	10.8031	0.883324	1	7771	3795	271	11	15	3633	17	17	160	115	353	12	68	18930	7239	9
ID=gene-c0737;Name=gltK;gbkey=Gene;gene=gltK;gene_biotype=protein_coding;locus_tag=c0737	1	-6.38378	8.03904	0.00575352	0.730828	26287	20	200	17	28	12	18	42	22	20		16	1323	969	14
ID=gene-c0738;Name=gltJ;gbkey=Gene;gene=gltJ;gene_biotype=protein_coding;locus_tag=c0738	1	-4.44244	8.59027	0.0755465	1	27875	26	250	19	15	9	13	8	15	32		9	4748	6323	10
ID=gene-c0739;Name=ybeJ;gbkey=Gene;gene=ybeJ;gene_biotype=protein_coding;locus_tag=c0739	1	-1.18259	5.35676	0.686195	1	697	1	5	0	3	3	7	2	1	6		1	2703	2	1
ID=gene-c0755;Name=nagE;gbkey=Gene;gene=nagE;gene_biotype=protein_coding;locus_tag=c0755	2	-4.01724	8.31297	0.0392051	1	11864	327	122	3461	140		48	97	9	7	274
ID=gene-c0776;Name=potE;gbkey=Gene;gene=potE;gene_biotype=protein_coding;locus_tag=c0776	3	0.336984	2.10332	0.897285	1	8	0	0	0	0	1	0	0	1	1	1	26	0	0	0	54
ID=gene-c0826;Name=pnuC;gbkey=Gene;gene=pnuC;gene_biotype=protein_coding;locus_tag=c0826	3	-2.2186	8.69179	0.4178	1	4884	7	5	1	28	257	1	1	2731	192	7222	7	1341	4	0	4
ID=gene-c0827;Name=c0827;gbkey=Gene;gene_biotype=protein_coding;locus_tag=c0827	3	-0.280648	11.0735	0.938515	1	8069	50	4	5	1	6465	118	21770	2211	13431	2987	22	605	7	76	328
ID=gene-c0836;Name=modF;gbkey=Gene;gene=modF;gene_biotype=protein_coding;locus_tag=c0836	1	-1.71831	10.7371	0.601877	1	39880	209	34067	211	2995	15	61	510	17	53992		53	1060	13323	19
ID=gene-c0840;Name=modA;gbkey=Gene;gene=modA;gene_biotype=protein_coding;locus_tag=c0840	1	-2.2328	9.87997	0.466275	1	28938	92	17125	182	456	22	14	16	26	30577		23	6428	19	13
ID=gene-c0841;Name=modB;gbkey=Gene;gene=modB;gene_biotype=protein_coding;locus_tag=c0841	1	-4.93191	8.41609	0.0424082	1	27681	6	31	2	50	7	1	5	4	7732		2	330	3	3
ID=gene-c0842;Name=modC;gbkey=Gene;gene=modC;gene_biotype=protein_coding;locus_tag=c0842	1	0.412698	0.149199	0.840744	1	4	0	1	4	1	1	7	6	1	0		0	2	2	5
ID=gene-c0871;Name=ybhN;gbkey=Gene;gene=ybhN;gene_biotype=protein_coding;locus_tag=c0871	3	2.05897	13.059	0.674646	1	6719	30	14	9	123180	2194	268	7	62	268	739	585	161	269	13	1147
ID=gene-c0875;Name=ybhR;gbkey=Gene;gene=ybhR;gene_biotype=protein_coding;locus_tag=c0875	1	0.267256	-0.73109	0.881498	1	1	0	0	2	0	1	0	0	1	0		1	3	0	0
ID=gene-c0876;Name=ybhS;gbkey=Gene;gene=ybhS;gene_biotype=protein_coding;locus_tag=c0876	1	3.1884	15.5812	0.580645	1	47463	222	5387	21534	224	153	135	14420	2157020	101179		227	1959	43432	201
ID=gene-c0877;Name=ybhF;gbkey=Gene;gene=ybhF;gene_biotype=protein_coding;locus_tag=c0877	1	-5.96157	8.64173	0.0117897	1	38192	8	416	15	253	16	1352	26	13	14		6	1968	6	5
ID=gene-c0890;Name=ybiL;gbkey=Gene;gene=ybiL;gene_biotype=protein_coding;locus_tag=c0890	3	-2.86441	7.46505	0.246812	1	2870	7	4	10	25	74	3	1	5	5194	274	6	68	1	17	6
ID=gene-c0893;Name=ybiO;gbkey=Gene;gene=ybiO;gene_biotype=protein_coding;locus_tag=c0893	3	0.724796	11.4608	0.859039	1	5463	1409	32977	2	355	3326	4	6	11116	9495	17425	8	3858	7	270	171
ID=gene-c0895;Name=glnP;gbkey=Gene;gene=glnP;gene_biotype=protein_coding;locus_tag=c0895	1	-0.345597	10.5833	0.926902	1	15802	69034	538	27	1333	12	244	2339	9	208		10	423	15062	15
ID=gene-c0899;Name=ybiF;gbkey=Gene;gene=ybiF;gene_biotype=protein_coding;locus_tag=c0899	3	-0.126439	10.8409	0.972474	1	6218	585	6	130	194	3723	578	8	1112	4263	2332	26618	531	5065	63	57
ID=gene-c0914;Name=yliA;gbkey=Gene;gene=yliA;gene_biotype=protein_coding;locus_tag=c0914	1	1.52343	0.583374	0.520776	1	3	8	2	5	9	1	3	0	2	2		11	8	3	1
ID=gene-c0915;Name=c0915;gbkey=Gene;gene_biotype=protein_coding;locus_tag=c0915	1	-0.982033	10.8883	0.782671	1	28921	83197	2372	48	23	21	15	128	39	53		16	2386	18577	24
ID=gene-c0917;Name=yliD;gbkey=Gene;gene=yliD;gene_biotype=protein_coding;locus_tag=c0917	1	-5.68882	7.70001	0.0141195	1	19174	2	167	2	41	2	7	179	4	4		2	387	2448	0
ID=gene-c0987;Name=potF;gbkey=Gene;gene=potF;gene_biotype=protein_coding;locus_tag=c0987	1	-0.246614	11.5974	0.949625	1	29979	47	125	870	223	6	7	2574	129477	197		48	144	52	10
ID=gene-c0988;Name=potG;gbkey=Gene;gene=potG;gene_biotype=protein_coding;locus_tag=c0988	1	-6.35807	8.2191	0.00622227	0.772805	29715	813	585	57	40	39	30	53	50	92		52	789	69	47
ID=gene-c0989;Name=potH;gbkey=Gene;gene=potH;gene_biotype=protein_coding;locus_tag=c0989	1	3.6979	15.2735	0.53501	1	27005	288	3233	2184599	7448	293	145	108	199	202		183	765	191	110
ID=gene-c0990;Name=potI;gbkey=Gene;gene=potI;gene_biotype=protein_coding;locus_tag=c0990	1	-1.0868	10.439	0.754975	1	22551	9101	7786	76	1453	43	37	82	198	12440		42	30503	29716	16
ID=gene-c0993;Name=artJ;gbkey=Gene;gene=artJ;gene_biotype=protein_coding;locus_tag=c0993	1	2.71634	13.9	0.61344	1	20462	130	2047	62951	773	69	61	207	641368	1202		89	9423	7498	72
ID=gene-c0996;Name=artI;gbkey=Gene;gene=artI;gene_biotype=protein_coding;locus_tag=c0996	1	-0.141642	11.3537	0.97118	1	23681	83333	57023	337	325	8	80	23	26	253		11	12070	13922	18
ID=gene-c0997;Name=artP;gbkey=Gene;gene=artP;gene_biotype=protein_coding;locus_tag=c0997	1	-1.61751	9.10596	0.611933	1	12165	48	5143	38	954	6	164	7503	2	41		4	139	18023	7
ID=gene-c1009;Name=aqpZ;gbkey=Gene;gene=aqpZ;gene_biotype=protein_coding;locus_tag=c1009	3	-0.812672	9.59467	0.80342	1	4047	85	134	4	5	4964	0	2	23999	640	610	3	131	29	4	5
ID=gene-c1031;Name=dmsA;gbkey=Gene;gene=dmsA;gene_biotype=protein_coding;locus_tag=c1031	3	-1.47918	9.37404	0.624523	1	5192	18	18	0	2	170	3	4541	195	249	262	3	78	6	2	6880
ID=gene-c1032;Name=dmsB;gbkey=Gene;gene=dmsB;gene_biotype=protein_coding;locus_tag=c1032	3	-1.03774	9.52023	0.744228	1	4414	4	27	11	0	2038	2	3	70	1135	17377	10	3352	4	3	4
ID=gene-c1033;Name=dmsC;gbkey=Gene;gene=dmsC;gene_biotype=protein_coding;locus_tag=c1033	3	-5.26117	6.96391	0.0106964	1	4449	7	2	1	2	380	6	0	97	1230	1	1	1	5	2	1
ID=gene-c1037;Name=ycaD;gbkey=Gene;gene=ycaD;gene_biotype=protein_coding;locus_tag=c1037	2	-1.80393	11.6667	0.505178	1	52847	76	332	15628	867		1267	257	42307	13	1070
ID=gene-c1042;Name=focA_2;gbkey=Gene;gene=focA_2;gene_biotype=protein_coding;locus_tag=c1042	3	-1.59009	9.02943	0.590254	1	4359	5	8192	1	109	133	1	6	1056	528	242	13	69	3	3	176
ID=gene-c1071;Name=ompF;gbkey=Gene;gene=ompF;gene_biotype=protein_coding;locus_tag=c1071	3	0.511213	10.8768	0.89599	1	4199	26	140	18	7	9956	25	51	798	27141	853	70	237	20	4	29771
ID=gene-c1076;Name=ycbE;gbkey=Gene;gene=ycbE;gene_biotype=protein_coding;locus_tag=c1076	1	1.20879	12.2788	0.791266	1	18516	17	1818	34	12	967	204046	192	35	271		17	4159	33	17
ID=gene-c1077;Name=ycbM;gbkey=Gene;gene=ycbM;gene_biotype=protein_coding;locus_tag=c1077	1	-6.60418	8.32939	0.00448759	0.637522	32782	24	1685	5	5	274	1	32	1	3		3	191	18	187
ID=gene-c1079;Name=ycbO;gbkey=Gene;gene=ycbO;gene_biotype=protein_coding;locus_tag=c1079	1	-6.12697	7.86679	0.00795972	0.872291	22726	73	316	88	35	6	10	10	30	833		7	615	207	208
ID=gene-c1085;Name=uup;gbkey=Gene;gene=uup;gene_biotype=protein_coding;locus_tag=c1085	1	-3.4958	7.75799	0.177777	1	11612	63	945	8	233	3	8	10	2	16		2	2671	5083	3
ID=gene-c1110;Name=yccA;gbkey=Gene;gene=yccA;gene_biotype=protein_coding;locus_tag=c1110	3	-2.22298	8.83325	0.418829	1	5401	41	6861	0	81	166	6	1	53	480	129	2	29	29	0	216
ID=gene-c1132;Name=torC;gbkey=Gene;gene=torC;gene_biotype=protein_coding;locus_tag=c1132	3	0.927172	10.9175	0.820087	1	3274	47475	112	2	3	871	2	4	342	584	82	1	24	5	9	4
ID=gene-c1133;Name=torA;gbkey=Gene;gene=torA;gene_biotype=protein_coding;locus_tag=c1133	3	-4.41435	7.11052	0.0414347	1	4025	7	1	18	11	384	2	1	165	1578	69	140	29	19	8	61
ID=gene-c1134;Name=torD;gbkey=Gene;gene=torD;gene_biotype=protein_coding;locus_tag=c1134	3	-4.14708	7.72981	0.064698	1	5719	829	13	0	0	1159	0	0	197	1052	20	32	4	1	2	476
ID=gene-c1143;Name=ycdG;gbkey=Gene;gene=ycdG;gene_biotype=protein_coding;locus_tag=c1143	3	-2.2067	9.43208	0.432253	1	8116	23	233	2	8	1548	3	8	15431	1614	2552	8	536	183	0	4
ID=gene-c1154;Name=putP;gbkey=Gene;gene=putP;gene_biotype=protein_coding;locus_tag=c1154	3	-3.66466	7.20621	0.109527	1	3358	255	10	165	4	1266	2	100	110	400	473	9	108	7	3	2
ID=gene-c1156;Name=ycdO;gbkey=Gene;gene=ycdO;gene_biotype=protein_coding;locus_tag=c1156	3	0.336536	11.583	0.93206	1	7690	48362	3408	2	45	1760	6	4	14915	225	17	38	286	86	6	14586
ID=gene-c1157;Name=ycdB;gbkey=Gene;gene=ycdB;gene_biotype=protein_coding;locus_tag=c1157	3	-0.346687	10.7145	0.92255	1	6562	32	37	14	19	6305	70	20	4028	34383	10328	5674	2245	1212	16	10
ID=gene-c1161;Name=ycdQ;gbkey=Gene;gene=ycdQ;gene_biotype=protein_coding;locus_tag=c1161	3	-3.71938	6.99022	0.100673	1	2947	1441	2	4	18	150	1	4	12	64	2	94	4	19	6	5
ID=gene-c1232;Name=mchF;gbkey=Gene;gene=mchF;gene_biotype=protein_coding;locus_tag=c1232	1	-3.8306	8.19943	0.135659	1	17745	53	320	3	530	4	6	22	4	157		220	1128	8186	1
ID=gene-c1242;Name=focD;gbkey=Gene;gene=focD;gene_biotype=protein_coding;locus_tag=c1242	3	0.292152	10.027	0.937246	1	2691	9	0	4	3	137	2	5	113	49417	61	6	17	38	31	53
ID=gene-c1250;Name=iroN;gbkey=Gene;gene=iroN;gene_biotype=protein_coding;locus_tag=c1250	3	-0.127594	5.45329	0.96637	1	145	3	9	3	0	17	14	1	4	27	9	12	921	2	40	19
ID=gene-c1253;Name=iroC;gbkey=Gene;gene=iroC;gene_biotype=protein_coding;locus_tag=c1253	1	-6.5044	8.35996	0.00521644	0.678016	33205	227	35	13	756	51	4	4	9	20		13	1367	12	6
ID=gene-c1273;Name=c1273;gbkey=Gene;gene_biotype=protein_coding;locus_tag=c1273	3	-2.00329	8.56618	0.472274	1	3986	7	5	1	2	1325	1	0	192	13354	5	8	3	7	1	152
ID=gene-c1314;Name=mdoH;gbkey=Gene;gene=mdoH;gene_biotype=protein_coding;locus_tag=c1314	3	-7.43665	5.33569	5.35949e-05	0.0461185	1806	14	0	3	5	25	0	8	1	15	12	1	5	1	1	1
ID=gene-c1319;Name=yceE;gbkey=Gene;gene=yceE;gene_biotype=protein_coding;locus_tag=c1319	2	-2.51162	11.2041	0.314691	1	53207	12607	114	43256	546		63	486	50	43	1652
ID=gene-c1373;Name=ptsG;gbkey=Gene;gene=ptsG;gene_biotype=protein_coding;locus_tag=c1373	2	-0.39985	12.9877	0.8955	1	60395	29609	1753	60457	2089		111239	26567	302	133	17706
ID=gene-c1374;Name=fhuE;gbkey=Gene;gene=fhuE;gene_biotype=protein_coding;locus_tag=c1374	3	0.655286	11.2669	0.870644	1	5002	47	27	2866	46	856	615	29113	160	8020	327	51	94	0	3	208
ID=gene-c1398;Name=potD;gbkey=Gene;gene=potD;gene_biotype=protein_coding;locus_tag=c1398	1	0.998328	13.695	0.828693	1	56893	662	5856	59460	37586	10512	128	477905	174	69869		165	5036	116761	136
ID=gene-c1399;Name=potC;gbkey=Gene;gene=potC;gene_biotype=protein_coding;locus_tag=c1399	1	-0.6655	13.0244	0.863378	1	104823	1609	19487	190	10851	95	10327	8014	84	418398		135	39621	68905	133
ID=gene-c1476;Name=potB;gbkey=Gene;gene=potB;gene_biotype=protein_coding;locus_tag=c1476	1	1.55816	2.79866	0.631246	1	19	0	9	13	8	0	4	5	2	408		0	21	21	0
ID=gene-c1477;Name=potA;gbkey=Gene;gene=potA;gene_biotype=protein_coding;locus_tag=c1477	1	0.810262	14.502	0.860413	1	112817	158937	306643	2311	1966	331	719	57661	392	300462		353686	58901	191129	368
ID=gene-c1560;Name=nmpC;gbkey=Gene;gene=nmpC;gene_biotype=protein_coding;locus_tag=c1560	3	-0.318692	10.7795	0.929161	1	6743	33	2	4	48	89043	1	8	106	359	53	24	5	5	50	625
ID=gene-c1597;Name=sitD;gbkey=Gene;gene=sitD;gene_biotype=protein_coding;locus_tag=c1597	1	1.52037	14.4591	0.757031	1	68054	1392	6984	1586	4230	1108	1724	2092	705459	7290		1295	28469	481154	2704
ID=gene-c1598;Name=sitC;gbkey=Gene;gene=sitC;gene_biotype=protein_coding;locus_tag=c1598	1	-1.37726	11.8814	0.694562	1	72691	3727	171605	13400	618	41	53	1647	44	94		62	11168	39993	36
ID=gene-c1599;Name=sitB;gbkey=Gene;gene=sitB;gene_biotype=protein_coding;locus_tag=c1599	1	-5.67372	9.54426	0.0201272	1	68812	28	34	24	336	16	20	123	35	8875		24	2113	21	56
ID=gene-c1600;Name=sitA;gbkey=Gene;gene=sitA;gene_biotype=protein_coding;locus_tag=c1600	1	-5.54437	8.28013	0.0192508	1	28090	19	1249	6	177	4	113	62	2	279		5	3171	6	8
ID=gene-c1634;Name=nhaB;gbkey=Gene;gene=nhaB;gene_biotype=protein_coding;locus_tag=c1634	3	-0.284976	12.0907	0.939921	1	16381	32	345	5	11	39462	3401	5	23811	112667	2643	15	645	11	5	7479
ID=gene-c1640;Name=ycgO;gbkey=Gene;gene=ycgO;gene_biotype=protein_coding;locus_tag=c1640	3	1.39184	1.03221	0.569219	1	1	1	3	0	3	0	0	2	3	2	0	0	0	2	4	0
ID=gene-c1646;Name=prrA;gbkey=Gene;gene=prrA;gene_biotype=protein_coding;locus_tag=c1646	3	-2.20381	9.78696	0.438618	1	10367	21	52	23	17	9946	16	29	10936	898	5674	28	1207	31	12	606
ID=gene-c1652;Name=c1652;gbkey=Gene;gene_biotype=protein_coding;locus_tag=c1652	1	-2.26137	10.1117	0.46208	1	34480	179	46444	240	85	16	12	67	10	11		11	6808	10205	10
ID=gene-c1656;Name=ycgC;gbkey=Gene;gene=ycgC;gene_biotype=protein_coding;locus_tag=c1656	2	-3.16647	11.2463	0.190896	1	70544	22	54	34820	3851		85	5832	78	23	2110
ID=gene-c1664;Name=ychM;gbkey=Gene;gene=ychM;gene_biotype=protein_coding;locus_tag=c1664	3	-0.140656	0.74762	0.942899	1	2	1	0	0	2	2	2	0	1	2	3	1	1	0	0	0
ID=gene-c1676;Name=chaA;gbkey=Gene;gene=chaA;gene_biotype=protein_coding;locus_tag=c1676	3	-3.23714	9.47851	0.204742	1	13748	20	3	3	0	8199	1680	2	6734	710	713	12	171	2	2	2
ID=gene-c1707;Name=oppA;gbkey=Gene;gene=oppA;gene_biotype=protein_coding;locus_tag=c1707	1	-1.84986	9.63288	0.558237	1	19931	20	422	32677	125	11	15	18	598	14		18	877	165	8
ID=gene-c1708;Name=oppB;gbkey=Gene;gene=oppB;gene_biotype=protein_coding;locus_tag=c1708	1	-7.34148	7.67305	0.00121672	0.295663	21811	45	635	15	219	3	7	4	5	6		2	40	2	2
ID=gene-c1709;Name=oppC;gbkey=Gene;gene=oppC;gene_biotype=protein_coding;locus_tag=c1709	1	1.75544	14.9405	0.72897	1	81041	2273	12453	757807	4975	348	313	653	388	275635		387	55375	1025399	509
ID=gene-c1711;Name=oppF;gbkey=Gene;gene=oppF;gene_biotype=protein_coding;locus_tag=c1711	1	3.83423	15.6044	0.526728	1	30920	195681	3868	187882	1514080	2602	347	1362	354	21402		306599	783	113963	259
ID=gene-c1715;Name=kch;gbkey=Gene;gene=kch;gene_biotype=protein_coding;locus_tag=c1715	3	-2.33241	10.9165	0.42534	1	24281	30	2458	5	32	45193	4	23	13700	2993	4147	30	932	44	10	64
ID=gene-c1717;Name=tonB;gbkey=Gene;gene=tonB;gene_biotype=protein_coding;locus_tag=c1717	3	-7.84607	7.98732	0.000108795	0.0608056	11861	0	25	4	1	112	1	13	296	33	68	2	35	0	3	3
ID=gene-c1761;Name=c1761;gbkey=Gene;gene_biotype=protein_coding;locus_tag=c1761	3	-4.03486	7.19013	0.0698622	1	3785	5	2	2	1	778	0	3	2043	131	62	1	43	12	0	22
ID=gene-c1764;Name=c1764;gbkey=Gene;gene_biotype=protein_coding;locus_tag=c1764	3	-0.332587	9.70537	0.923077	1	3229	6	12080	2	137	611	50	1	1185	7634	525	1	77	4	10	3
ID=gene-c1765;Name=c1765;gbkey=Gene;gene_biotype=protein_coding;locus_tag=c1765	3	-0.05476	11.0343	0.988248	1	6788	36	21	29	16	2364	15	34	97	1997	12398	26131	2725	5143	25	2579
ID=gene-c1766;Name=c1766;gbkey=Gene;gene_biotype=protein_coding;locus_tag=c1766	2	-1.34035	10.2876	0.604698	1	15954	2486	119	33509	297		195	1703	11	70	1913
ID=gene-c1782;Name=ycjN;gbkey=Gene;gene=ycjN;gene_biotype=protein_coding;locus_tag=c1782	1	-0.00533683	11.41	0.99893	1	22563	72940	8650	91	2158	38	236	45000	49	13444		66	7327	12090	54
ID=gene-c1784;Name=ycjP;gbkey=Gene;gene=ycjP;gene_biotype=protein_coding;locus_tag=c1784	1	-4.06078	8.59172	0.112125	1	25063	20	1178	23	214	12	8	945	14	179		12	5707	4613	8
ID=gene-c1790;Name=ycjV;gbkey=Gene;gene=ycjV;gene_biotype=protein_coding;locus_tag=c1790	1	-4.61456	7.83838	0.0570789	1	17266	13	4934	31	82	5	6	64	4	21		5	1001	2	2
ID=gene-c1803;Name=mppA;gbkey=Gene;gene=mppA;gene_biotype=protein_coding;locus_tag=c1803	1	-10.5026	7.59266	7.42869e-06	0.00830379	22081	4	4	9	9	0	5	1	4	40		3	19	9	2
ID=gene-c1804;Name=ynaI;gbkey=Gene;gene=ynaI;gene_biotype=protein_coding;locus_tag=c1804	3	-3.5124	7.92302	0.13829	1	5220	4	191	0	0	1140	0	886	542	882	35	3	15	349	5	1
ID=gene-c1811;Name=c1811;gbkey=Gene;gene_biotype=protein_coding;locus_tag=c1811	3	-6.63658	6.99791	0.000823891	0.252122	5506	10	6	9	8	77	14	5	17	348	9	32	20	12	10	42
ID=gene-c1816;Name=ydaN;gbkey=Gene;gene=ydaN;gene_biotype=protein_coding;locus_tag=c1816	3	-5.28086	7.40902	0.0113921	1	6094	1	0	3	0	881	0	1	275	970	169	1	18	2	2	1
ID=gene-c1822;Name=ompN;gbkey=Gene;gene=ompN;gene_biotype=protein_coding;locus_tag=c1822	3	3.87146	0.98384	0.168091	1	0	5	4	0	2	5	0	0	0	3	2	0	0	0	3	0
ID=gene-c1857;Name=ydcO;gbkey=Gene;gene=ydcO;gene_biotype=protein_coding;locus_tag=c1857	3	-3.24368	7.15883	0.170784	1	2745	5	1	0	1	247	0	0	2818	765	21	2	2	9	3	7
ID=gene-c1865;Name=ydcT;gbkey=Gene;gene=ydcT;gene_biotype=protein_coding;locus_tag=c1865	1	-1.12074	11.3348	0.752258	1	42821	117997	876	39	300	4	10	2841	11	42		17	10693	7896	9
ID=gene-c1867;Name=ydcV;gbkey=Gene;gene=ydcV;gene_biotype=protein_coding;locus_tag=c1867	1	-8.09257	1.34109	7.80245e-08	0.000436079	228	0	1	1	0	0	0	0	1	0		0	1	0	0
ID=gene-c1878;Name=ansP;gbkey=Gene;gene=ansP;gene_biotype=protein_coding;locus_tag=c1878	3	1.48127	12.3245	0.743641	1	5980	3975	11	7149	16	28489	13	26	2376	81436	52729	5349	11355	985	1350	454
ID=gene-c1901;Name=narU;gbkey=Gene;gene=narU;gene_biotype=protein_coding;locus_tag=c1901	2	-2.7068	10.65	0.233613	1	39276	6382	2439	22000	1031		55	209	857	36	1972
ID=gene-c1921;Name=xasA;gbkey=Gene;gene=xasA;gene_biotype=protein_coding;locus_tag=c1921	3	-5.29771	6.89486	0.00990177	1	4269	2	1	1	10	766	17	1	314	184	139	7	25	19	2	2
ID=gene-c1925;Name=yddA;gbkey=Gene;gene=yddA;gene_biotype=protein_coding;locus_tag=c1925	1	-5.03291	7.69554	0.0335939	1	17130	48	549	2	1	2	4	27	2	26		7	3893	80	3
ID=gene-c1943;Name=yneE;gbkey=Gene;gene=yneE;gene_biotype=protein_coding;locus_tag=c1943	3	-2.68922	8.86387	0.306414	1	6989	3	1	1	0	1618	2	3	226	292	45	7	12	5544	0	2
ID=gene-c1950;Name=sotB;gbkey=Gene;gene=sotB;gene_biotype=protein_coding;locus_tag=c1950	2	-1.10495	11.9342	0.70254	1	43898	2134	15037	3180	52344		291	652	46	42	838
ID=gene-c1951;Name=marC;gbkey=Gene;gene=marC;gene_biotype=protein_coding;locus_tag=c1951	3	-2.31743	9.28223	0.401921	1	7752	9	1583	15	20	792	7	4	196	16480	33	7	11	6	6	1326
ID=gene-c1956;Name=c1956;gbkey=Gene;gene_biotype=protein_coding;locus_tag=c1956	3	-3.69422	8.24287	0.117362	1	6992	20	4	3	14	585	85	2	299	2545	2497	7	548	3	15	5
ID=gene-c1977;Name=ynfE;gbkey=Gene;gene=ynfE;gene_biotype=protein_coding;locus_tag=c1977	3	-3.60515	7.3844	0.119096	1	3718	46	3	3	0	699	1	3	428	816	265	154	64	63	69	814
ID=gene-c1978;Name=ynfF;gbkey=Gene;gene=ynfF;gene_biotype=protein_coding;locus_tag=c1978	3	-3.09303	7.58135	0.203225	1	3453	1	1383	1	9	1311	9	61	393	958	26	2	19	0	1	8
ID=gene-c1979;Name=ynfG;gbkey=Gene;gene=ynfG;gene_biotype=protein_coding;locus_tag=c1979	3	-6.61055	7.38666	0.000992427	0.252122	7208	3	8	1	4	641	0	0	97	280	46	10	4	4	0	1
ID=gene-c1987;Name=ynfM;gbkey=Gene;gene=ynfM;gene_biotype=protein_coding;locus_tag=c1987	2	-2.70698	11.0645	0.251758	1	52360	20620	577	16202	646		4053	1504	9	12	2446
ID=gene-c2007;Name=uidC;gbkey=Gene;gene=uidC;gene_biotype=protein_coding;locus_tag=c2007	3	0.868617	3.64453	0.775925	1	20	1	1	1	3	585	0	0	0	3	1	1	0	0	0	1
ID=gene-c2008;Name=uidB;gbkey=Gene;gene=uidB;gene_biotype=protein_coding;locus_tag=c2008	3	1.49849	12.0753	0.73871	1	4973	76079	1682	21	62	11162	56	16	7470	4550	15232	65	3084	54	3068	1409
ID=gene-c2013;Name=malX;gbkey=Gene;gene=malX;gene_biotype=protein_coding;locus_tag=c2013	2	-0.859883	11.3623	0.749806	1	25691	5712	13797	19911	1159		6754	20914	19	32	6842
ID=gene-c2051;Name=ydhP;gbkey=Gene;gene=ydhP;gene_biotype=protein_coding;locus_tag=c2051	2	-3.63594	10.3496	0.0833554	1	43998	2243	1281	6251	754		545	1159	14	31	6224
ID=gene-c2057;Name=ydhE;gbkey=Gene;gene=ydhE;gene_biotype=protein_coding;locus_tag=c2057	2	-1.40824	11.4071	0.623236	1	35965	2849	135	83900	1298		91	743	13	10	266
ID=gene-c2064;Name=ydhU;gbkey=Gene;gene=ydhU;gene_biotype=protein_coding;locus_tag=c2064	3	-1.71012	8.18652	0.546678	1	2599	1769	817	1	21	153	0	1	747	1328	2463	9	531	6	3	0
ID=gene-c2136;Name=celB;gbkey=Gene;gene=celB;gene_biotype=protein_coding;locus_tag=c2136	2	-2.83705	10.4256	0.205917	1	35387	8361	889	7487	643		7723	772	14	6	1326
ID=gene-c2173;Name=ydjE;gbkey=Gene;gene=ydjE;gene_biotype=protein_coding;locus_tag=c2173	2	-3.71272	10.0398	0.0759536	1	36281	6443	129	1597	851		80	561	131	20	4287
ID=gene-c2179;Name=ydjK;gbkey=Gene;gene=ydjK;gene_biotype=protein_coding;locus_tag=c2179	2	-1.62421	11.3115	0.532706	1	37706	5989	18586	25132	6731		119	1820	10	26	2968
ID=gene-c2196;Name=yeaN;gbkey=Gene;gene=yeaN;gene_biotype=protein_coding;locus_tag=c2196	2	-2.38277	11.0292	0.322785	1	44582	917	3717	10426	1940		82	18859	9	40	9126
ID=gene-c2205;Name=yeaS;gbkey=Gene;gene=yeaS;gene_biotype=protein_coding;locus_tag=c2205	3	-0.526018	10.6445	0.88025	1	7006	3559	1098	9	27	320	8	4	842	2638	318	14090	71	3463	5918	2174
ID=gene-c2224;Name=manY;gbkey=Gene;gene=manY;gene_biotype=protein_coding;locus_tag=c2224	2	-3.33108	10.1993	0.115085	1	36078	7333	687	815	1831		183	3116	29	52	3795
ID=gene-c2226;Name=manZ;gbkey=Gene;gene=manZ;gene_biotype=protein_coding;locus_tag=c2226	2	-5.69154	6.05798	0.000899407	1	3267	14	5	333	4		6	5	13	2	10
ID=gene-c2250;Name=yebZ;gbkey=Gene;gene=yebZ;gene_biotype=protein_coding;locus_tag=c2250	3	-0.278957	8.65756	0.933512	1	1507	7035	2	1	1	558	3	0	2682	397	594	11	159	0	0	2
ID=gene-c2251;Name=c2251;gbkey=Gene;gene_biotype=protein_coding;locus_tag=c2251	3	-1.39412	0.256112	0.294781	1	1	0	1	0	0	0	0	0	0	0	1	0	0	0	0	0
ID=gene-c2271;Name=yebL;gbkey=Gene;gene=yebL;gene_biotype=protein_coding;locus_tag=c2271	1	-3.06316	7.92517	0.256503	1	10985	29	144	2	3	0	4	1	3	3		4	174	11499	8
ID=gene-c2272;Name=yebM;gbkey=Gene;gene=yebM;gene_biotype=protein_coding;locus_tag=c2272	1	-7.57178	7.90575	0.000934132	0.261043	25921	17	27	11	202	10	12	20	20	567		27	21	21	14
ID=gene-c2273;Name=yebI;gbkey=Gene;gene=yebI;gene_biotype=protein_coding;locus_tag=c2273	1	-0.238663	-0.0303696	0.899875	1	5	4	1	0	0	12	1	1	0	2		1	0	1	1
ID=gene-c2286;Name=bisZ;gbkey=Gene;gene=bisZ;gene_biotype=protein_coding;locus_tag=c2286	3	-0.626437	6.38163	0.834647	1	384	7	3	1	3	37	0	46	115	12	15	0	4	1	239	1549
ID=gene-c2304;Name=motB;gbkey=Gene;gene=motB;gene_biotype=protein_coding;locus_tag=c2304	3	-3.33262	6.92396	0.153334	1	2418	1	45	4	2	173	1	1	19	26	1300	6	313	2	4	554
ID=gene-c2305;Name=motA;gbkey=Gene;gene=motA;gene_biotype=protein_coding;locus_tag=c2305	3	-6.57837	5.97204	0.000568791	0.199482	2667	5	14	0	0	332	0	0	16	52	2	0	0	1	0	0
ID=gene-c2313;Name=araG;gbkey=Gene;gene=araG;gene_biotype=protein_coding;locus_tag=c2313	1	-5.0599	8.05929	0.0345495	1	22170	8	77	1	9	1	2	0	1	4		4	1966	3901	3
ID=gene-c2314;Name=araF;gbkey=Gene;gene=araF;gene_biotype=protein_coding;locus_tag=c2314	1	-2.46994	9.01233	0.399197	1	17839	9239	2171	354	253	278	283	405	391	979		234	6351	3295	197
ID=gene-c2332;Name=yecS;gbkey=Gene;gene=yecS;gene_biotype=protein_coding;locus_tag=c2332	1	1.72684	-0.140924	0.455585	1	1	0	2	1	0	1	13	0	0	1		2	0	0	1
ID=gene-c2348;Name=c2348;gbkey=Gene;gene_biotype=protein_coding;locus_tag=c2348	3	-3.13796	8.11749	0.202463	1	5116	0	2	1	1	179	2	3	7259	39	2	19	2	2	2	0
ID=gene-c2352;Name=emrE;gbkey=Gene;gene=emrE;gene_biotype=protein_coding;locus_tag=c2352	3	-0.0623125	10.5696	0.986385	1	4942	29	1360	799	21	3555	6	240	14114	3899	21972	910	4902	322	5	12
ID=gene-c2420;Name=c2420;gbkey=Gene;gene_biotype=protein_coding;locus_tag=c2420	2	-2.88528	10.4815	0.209117	1	37472	12242	213	11141	677		19	1389	33	23	3267
ID=gene-c2436;Name=c2436;gbkey=Gene;gene_biotype=protein_coding;locus_tag=c2436	3	-2.15021	8.44534	0.431748	1	3968	8	6	6	5	12328	5	8	329	1031	22	392	6	30	3	10
ID=gene-c2443;Name=shiA;gbkey=Gene;gene=shiA;gene_biotype=protein_coding;locus_tag=c2443	2	-2.71576	10.7538	0.268563	1	42361	4	791	16377	377		64	1287	15	47	15898
ID=gene-c2482;Name=c2482;gbkey=Gene;gene_biotype=protein_coding;locus_tag=c2482	3	-2.36845	8.71727	0.380335	1	5376	21	3	8	4	9922	44	6	178	566	2110	179	559	18	11	911
ID=gene-c2494;Name=c2494;gbkey=Gene;gene_biotype=protein_coding;locus_tag=c2494	3	-0.829538	1.00897	0.670068	1	5	0	3	0	2	4	0	1	2	1	3	2	0	0	0	5
ID=gene-c2571;Name=wzxC;gbkey=Gene;gene=wzxC;gene_biotype=protein_coding;locus_tag=c2571	3	-1.25377	6.13606	0.651916	1	475	1	215	5	4	467	5	3	17	15	1006	1	282	0	20	50
ID=gene-c2589;Name=c2589;gbkey=Gene;gene_biotype=protein_coding;locus_tag=c2589	3	-0.482093	10.6734	0.890793	1	6952	28	12	8	1595	11598	15	17	1902	768	1039	21126	274	3654	175	68
ID=gene-c2600;Name=yegM;gbkey=Gene;gene=yegM;gene_biotype=protein_coding;locus_tag=c2600	3	-3.42096	7.90283	0.15167	1	4963	584	232	1	9	200	1	10	1769	1886	348	2	120	3	4	254
ID=gene-c2601;Name=yegN;gbkey=Gene;gene=yegN;gene_biotype=protein_coding;locus_tag=c2601	3	2.37027	12.6456	0.632475	1	4078	24	7	7	4	636	50	4	1983	2504	327	8	47	6	8	181754
ID=gene-c2602;Name=yegO;gbkey=Gene;gene=yegO;gene_biotype=protein_coding;locus_tag=c2602	3	2.73558	13.6848	0.606688	1	6525	3318	56	66685	92898	21264	93	32	846	2241	2576	31	594	25	23133	1160
ID=gene-c2603;Name=yegB;gbkey=Gene;gene=yegB;gene_biotype=protein_coding;locus_tag=c2603	2	-2.08012	11.5083	0.388052	1	54148	10910	1399	6609	903		3390	30897	10276	49	875
ID=gene-c2617;Name=gatC;gbkey=Gene;gene=gatC;gene_biotype=protein_coding;locus_tag=c2617	2	-1.20229	12.0355	0.667602	1	49711	3877	431	3185	6209		48660	1554	23	99	39680
ID=gene-c2633;Name=yohM;gbkey=Gene;gene=yohM;gene_biotype=protein_coding;locus_tag=c2633	3	-0.369073	2.34944	0.882634	1	16	9	2	0	0	59	0	0	12	84	4	0	2	0	0	0
ID=gene-c2636;Name=yehB;gbkey=Gene;gene=yehB;gene_biotype=protein_coding;locus_tag=c2636	3	-1.46887	9.73929	0.631616	1	6650	8	4	5	5808	507	115	2	2477	11208	930	20	308	15	2	4
ID=gene-c2659;Name=yehX;gbkey=Gene;gene=yehX;gene_biotype=protein_coding;locus_tag=c2659	1	-3.43871	-0.477758	0.0131394	1	15	0	3	0	0	0	0	1	0	2		2	0	0	0
ID=gene-c2660;Name=yehY;gbkey=Gene;gene=yehY;gene_biotype=protein_coding;locus_tag=c2660	1	-2.61905	8.71789	0.361061	1	15618	9606	435	201	132	24	11	6	18	107		10	1047	8203	8
ID=gene-c2661;Name=yehZ;gbkey=Gene;gene=yehZ;gene_biotype=protein_coding;locus_tag=c2661	1	3.4785	-0.451366	0.155619	1	1	0	0	0	0	2	0	0	1	1		2	3	2	3
ID=gene-c2673;Name=yohJ;gbkey=Gene;gene=yohJ;gene_biotype=protein_coding;locus_tag=c2673	3	0.542765	11.229	0.891379	1	5250	23	25	22	17	1946	22	23	1355	3725	765	41909	221	7118	19	216
ID=gene-c2682;Name=mglC;gbkey=Gene;gene=mglC;gene_biotype=protein_coding;locus_tag=c2682	1	-2.2982	8.95588	0.439428	1	15757	627	1452	10	8	5	4	115	6	4154		3	6586	15705	9
ID=gene-c2684;Name=mglB;gbkey=Gene;gene=mglB;gene_biotype=protein_coding;locus_tag=c2684	1	-6.05696	8.49793	0.0100643	0.922117	34951	139	1077	56	323	27	23	859	42	224		29	995	94	32
ID=gene-c2690;Name=cirA;gbkey=Gene;gene=cirA;gene_biotype=protein_coding;locus_tag=c2690	3	-2.85996	7.87086	0.253697	1	3800	22	2	1	1	521	1298	5	282	2909	287	1	41	5	1	3
ID=gene-c2691;Name=lysP;gbkey=Gene;gene=lysP;gene_biotype=protein_coding;locus_tag=c2691	3	-1.02971	8.24023	0.735763	1	1805	32	4	3	2	988	329	832	523	472	4217	9	1023	34	2	6
ID=gene-c2702;Name=fruA;gbkey=Gene;gene=fruA;gene_biotype=protein_coding;locus_tag=c2702	2	-2.352	11.5013	0.352795	1	61016	272	38010	6343	1402		769	5668	10	25	1427
ID=gene-c2704;Name=fruB;gbkey=Gene;gene=fruB;gene_biotype=protein_coding;locus_tag=c2704	2	-0.00442415	13.5784	0.998926	1	71340	32820	2046	63382	2991		61137	222354	105	188	13042
ID=gene-c2706;Name=yeiO;gbkey=Gene;gene=yeiO;gene_biotype=protein_coding;locus_tag=c2706	2	-3.20628	8.06429	0.116082	1	7863	220	1213	2978	80		8	35	13	6	208
ID=gene-c2714;Name=yejA;gbkey=Gene;gene=yejA;gene_biotype=protein_coding;locus_tag=c2714	1	0.112313	11.7725	0.977946	1	26888	87824	7006	81427	406	33	69	1106	25	21		26	21031	18	19
ID=gene-c2715;Name=yejB;gbkey=Gene;gene=yejB;gene_biotype=protein_coding;locus_tag=c2715	1	-4.0867	9.2477	0.115583	1	39819	134	393	16	298	11	22	73	14	17766		15	2103	20	12
ID=gene-c2719;Name=bcr;gbkey=Gene;gene=bcr;gene_biotype=protein_coding;locus_tag=c2719	2	0.831689	14.2753	0.81703	1	67769	33241	14851	157591	6541		248346	105621	148	348	83938
ID=gene-c2733;Name=ccmF;gbkey=Gene;gene=ccmF;gene_biotype=protein_coding;locus_tag=c2733	3	2.02649	12.8184	0.675886	1	5814	7718	57	10	14	804	110100	7	4749	503	794	8718	169	1557	301	58
ID=gene-c2736;Name=ccmC;gbkey=Gene;gene=ccmC;gene_biotype=protein_coding;locus_tag=c2736	1	-1.23228	9.935	0.715996	1	17328	242	5964	10357	6933	27	10	115	18	4338		30	27845	13	10
ID=gene-c2752;Name=yojI;gbkey=Gene;gene=yojI;gene_biotype=protein_coding;locus_tag=c2752	1	-11.262	7.29724	1.74928e-06	0.00325891	18046	1	5	1	5	14	2	3	0	0		2	2	3	2
ID=gene-c2775;Name=yfaL;gbkey=Gene;gene=yfaL;gene_biotype=protein_coding;locus_tag=c2775	3	-2.89292	8.50484	0.256453	1	5998	18	7	1	52	2384	7	7	515	633	2203	85	793	1236	0	479
ID=gene-c2781;Name=glpT;gbkey=Gene;gene=glpT;gene_biotype=protein_coding;locus_tag=c2781	2	-0.718823	12.3235	0.815268	1	46085	130361	1580	20388	930		2761	2181	28	37	190
ID=gene-c2796;Name=c2796;gbkey=Gene;gene_biotype=protein_coding;locus_tag=c2796	3	-5.1888	7.51028	0.0135685	1	6421	565	43	1	4	289	112	2	149	420	160	5	25	1	0	1
ID=gene-c2813;Name=yfbK;gbkey=Gene;gene=yfbK;gene_biotype=protein_coding;locus_tag=c2813	3	-0.173224	10.8666	0.962151	1	6524	10	29437	13	586	714	133	11	7140	508	811	51	471	1800	391	65
ID=gene-c2848;Name=hisP;gbkey=Gene;gene=hisP;gene_biotype=protein_coding;locus_tag=c2848	1	-2.55657	9.33781	0.38321	1	23310	2011	2149	33	469	12	16	4704	14	429		19	6649	16461	7
ID=gene-c2849;Name=hisM;gbkey=Gene;gene=hisM;gene_biotype=protein_coding;locus_tag=c2849	1	-0.728986	0.185526	0.689682	1	9	3	2	0	15	1	0	1	0	4		3	2	1	0
ID=gene-c2851;Name=hisJ;gbkey=Gene;gene=hisJ;gene_biotype=protein_coding;locus_tag=c2851	1	-1.41941	9.8239	0.668453	1	17886	60	1681	46	188	58	5979	25228	28	422		36	3737	8141	35
ID=gene-c2889;Name=fadL;gbkey=Gene;gene=fadL;gene_biotype=protein_coding;locus_tag=c2889	3	-2.23234	8.85985	0.416839	1	5529	6	2702	2	51	7213	978	0	214	237	72	5	14	5	5	889
ID=gene-c2894;Name=ydeU;gbkey=Gene;gene=ydeU;gene_biotype=protein_coding;locus_tag=c2894	3	0.601925	11.3763	0.880973	1	5591	48	8	56	3	2267	187	1	2109	1764	589	46432	133	7715	12	1577
ID=gene-c2895;Name=c2895;gbkey=Gene;gene_biotype=protein_coding;locus_tag=c2895	3	-0.626837	9.23888	0.848822	1	2815	149	16	4728	40	1630	42	7	309	541	1295	1796	334	511	15	37
ID=gene-c2900;Name=dsdX;gbkey=Gene;gene=dsdX;gene_biotype=protein_coding;locus_tag=c2900	3	2.70063	12.0211	0.586764	1	2109	15	40	3	54654	1720	7	0	195	3053	1646	6	361	5949	2	62
ID=gene-c2922;Name=c2922;gbkey=Gene;gene_biotype=protein_coding;locus_tag=c2922	2	0.699659	13.6548	0.848413	1	48031	317544	39934	5709	1020		544	6261	48	183	42153
ID=gene-c2925;Name=c2925;gbkey=Gene;gene_biotype=protein_coding;locus_tag=c2925	2	-1.25819	12.2349	0.655119	1	58861	78540	14760	30495	2582		282	4518	33	33	3976
ID=gene-c2926;Name=c2926;gbkey=Gene;gene_biotype=protein_coding;locus_tag=c2926	2	-3.4166	5.33933	0.0681114	1	1257	1	3	6	109		4	0	9	3	363
ID=gene-c2931;Name=c2931;gbkey=Gene;gene_biotype=protein_coding;locus_tag=c2931	3	-0.935552	10.5	0.778642	1	8183	49	932	47	50	16225	5483	3988	3836	2717	5166	82	1312	64	49	1096
ID=gene-c2939;Name=xapB;gbkey=Gene;gene=xapB;gene_biotype=protein_coding;locus_tag=c2939	2	1.17457	14.2965	0.764465	1	54904	12533	15289	181451	299467		496	5592	238	133	3789
ID=gene-c2943;Name=yfeH;gbkey=Gene;gene=yfeH;gene_biotype=protein_coding;locus_tag=c2943	2	-1.62325	11.2878	0.524919	1	37073	29879	1084	16248	814		6041	11780	13	40	2219
ID=gene-c2951;Name=ptsI;gbkey=Gene;gene=ptsI;gene_biotype=protein_coding;locus_tag=c2951	2	-1.03504	11.8044	0.700713	1	38575	13191	8036	5809	9249		19674	19895	17	51	16143
ID=gene-c2959;Name=cysP;gbkey=Gene;gene=cysP;gene_biotype=protein_coding;locus_tag=c2959	1	0.787403	11.168	0.853744	1	11357	26459	933	12	675	67272	194	86	13	1870		4	937	11475	8
ID=gene-c2962;Name=c2962;gbkey=Gene;gene_biotype=protein_coding;locus_tag=c2962	2	-1.09736	9.85663	0.667866	1	10351	2223	95	3926	292		257	147	12547	16	580
ID=gene-c2997;Name=acrD;gbkey=Gene;gene=acrD;gene_biotype=protein_coding;locus_tag=c2997	3	-1.43728	9.37036	0.635803	1	5053	13	3	3	3	4910	164	4	574	22058	294	61	71	11	6	2
ID=gene-c3005;Name=nlpB;gbkey=Gene;gene=nlpB;gene_biotype=protein_coding;locus_tag=c3005	3	-1.92118	9.15381	0.502569	1	5731	54	27	8	6	2219	6	35	179	994	384	24	10109	67	4	51
ID=gene-c3009;Name=perM;gbkey=Gene;gene=perM;gene_biotype=protein_coding;locus_tag=c3009	3	-5.57364	5.37359	0.00344971	0.521093	1536	4	14	0	2	299	0	0	110	1	16	3	0	1	1	2
ID=gene-c3014;Name=uraA;gbkey=Gene;gene=uraA;gene_biotype=protein_coding;locus_tag=c3014	3	-1.34647	9.94948	0.666662	1	7159	9	1101	5	17	3684	12	11	18676	14082	278	10	52	27	5	89
ID=gene-c3062;Name=hcaT;gbkey=Gene;gene=hcaT;gene_biotype=protein_coding;locus_tag=c3062	2	-1.61958	11.7414	0.53582	1	50678	12401	651	18482	1423		1613	4628	26	190	44761
ID=gene-c3068;Name=yphD;gbkey=Gene;gene=yphD;gene_biotype=protein_coding;locus_tag=c3068	1	-4.84217	8.03183	0.0448866	1	20801	5	17	3	4	4	2	2	5	5		15	281	6192	2
ID=gene-c3069;Name=yphE;gbkey=Gene;gene=yphE;gene_biotype=protein_coding;locus_tag=c3069	1	-7.33401	3.12955	6.30691e-05	0.0320448	885	1	2	4	3	2	5	0	2	3		0	2	4	3
ID=gene-c3070;Name=yphF;gbkey=Gene;gene=yphF;gene_biotype=protein_coding;locus_tag=c3070	1	2.40215	0.217666	0.331323	1	1	8	0	9	1	2	3	8	1	2		0	5	2	0
ID=gene-c3112;Name=kgtP;gbkey=Gene;gene=kgtP;gene_biotype=protein_coding;locus_tag=c3112	2	-2.50079	11.0144	0.290369	1	46436	11503	342	15669	1172		262	2089	35	51	13528
ID=gene-c3139;Name=c3139;gbkey=Gene;gene_biotype=protein_coding;locus_tag=c3139	3	-6.54353	7.83533	0.00132478	0.298212	9791	6	88	1	2	75	0	1	14	422	374	0	93	71	0	0
ID=gene-c3211;Name=gabP;gbkey=Gene;gene=gabP;gene_biotype=protein_coding;locus_tag=c3211	3	1.45822	2.19823	0.619125	1	4	21	1	1	2	7	3	2	1	8	1	1	2	25	3	5
ID=gene-c3232;Name=proX;gbkey=Gene;gene=proX;gene_biotype=protein_coding;locus_tag=c3232	1	-4.49217	8.61868	0.0717969	1	28795	49	5183	25	34	18	20	525	3	25		8	5253	7	6
ID=gene-c3238;Name=emrA;gbkey=Gene;gene=emrA;gene_biotype=protein_coding;locus_tag=c3238	3	-1.08928	11.414	0.747862	1	16943	45	424	17	15	21387	667	15	24950	17751	7387	12797	1638	3805	17	1017
ID=gene-c3239;Name=emrB;gbkey=Gene;gene=emrB;gene_biotype=protein_coding;locus_tag=c3239	2	-2.67685	10.7051	0.264425	1	40316	417	3376	26940	617		89	6626	10	14	241
ID=gene-c3256;Name=srlA;gbkey=Gene;gene=srlA;gene_biotype=protein_coding;locus_tag=c3256	2	-1.03364	12.2827	0.702093	1	53699	9127	1201	16802	2051		3095	24339	18566	333	50163
ID=gene-c3257;Name=srlE;gbkey=Gene;gene=srlE;gene_biotype=protein_coding;locus_tag=c3257	2	2.47797	15.9738	0.595416	1	73193	8126	81609	20826	18767		10972	50652	1298049	249	2447
ID=gene-c3258;Name=srlB;gbkey=Gene;gene=srlB;gene_biotype=protein_coding;locus_tag=c3258	2	-1.01685	12.8621	0.725962	1	79482	55496	23183	68536	1488		3279	68723	110	115	1326
ID=gene-c3301;Name=ygbN;gbkey=Gene;gene=ygbN;gene_biotype=protein_coding;locus_tag=c3301	3	-5.30395	7.90301	0.0122381	1	8635	403	16	5	2	356	0	6	88	358	91	613	6	73	16	4
ID=gene-c3353;Name=c3353;gbkey=Gene;gene_biotype=protein_coding;locus_tag=c3353	2	-1.51214	12.142	0.561664	1	63254	13713	5857	9348	6030		512	17224	60	34888	4766
ID=gene-c3370;Name=fucP;gbkey=Gene;gene=fucP;gene_biotype=protein_coding;locus_tag=c3370	2	-2.08944	11.8094	0.409573	1	67011	42	24552	28062	2611		9132	11744	45	97	4740
ID=gene-c3424;Name=ptsP;gbkey=Gene;gene=ptsP;gene_biotype=protein_coding;locus_tag=c3424	2	-3.8995	10.9423	0.0673093	1	71369	3956	756	6565	3639		1367	7894	33	26	680
ID=gene-c3438;Name=araE;gbkey=Gene;gene=araE;gene_biotype=protein_coding;locus_tag=c3438	2	2.78171	15.2119	0.547628	1	35100	11252	1802	26869	462984		21274	483612	137	254	30635
ID=gene-c3460;Name=ygfO;gbkey=Gene;gene=ygfO;gene_biotype=protein_coding;locus_tag=c3460	3	-4.82288	7.86267	0.025778	1	7572	39	6	5	14	1573	111	6	179	1278	73	14	17	6	5	277
ID=gene-c3462;Name=c3462;gbkey=Gene;gene_biotype=protein_coding;locus_tag=c3462	2	-1.64785	12.3443	0.532135	1	78104	13939	1198	15903	1743		46270	51038	487	67	4435
ID=gene-c3502;Name=yggB;gbkey=Gene;gene=yggB;gene_biotype=protein_coding;locus_tag=c3502	3	-0.817721	11.0091	0.811748	1	10831	16	11	8	4	4474	1655	9	312	844	2738	212	648	125	4	44930
ID=gene-c3508;Name=c3508;gbkey=Gene;gene_biotype=protein_coding;locus_tag=c3508	1	-1.92147	-0.6838	0.196361	1	5	0	0	0	1	1	0	0	0	2		0	2	2	0
ID=gene-c3509;Name=c3509;gbkey=Gene;gene_biotype=protein_coding;locus_tag=c3509	1	-2.89363	8.58848	0.299544	1	16181	74	16911	94	20	7	3	4	11	9		5	2176	7	11
ID=gene-c3515;Name=cmtA;gbkey=Gene;gene=cmtA;gene_biotype=protein_coding;locus_tag=c3515	2	1.76327	14.8452	0.66625	1	54259	13064	33618	18299	297861		3649	6641	104	17390	344461
ID=gene-c3529;Name=galP;gbkey=Gene;gene=galP;gene_biotype=protein_coding;locus_tag=c3529	2	-1.00358	12.0348	0.712049	1	44458	18095	1930	28631	2986		16996	20631	54	145	28862
ID=gene-c3552;Name=nupG;gbkey=Gene;gene=nupG;gene_biotype=protein_coding;locus_tag=c3552	2	-0.150981	13.3133	0.96363	1	65013	414	3958	17826	2162		227224	23841	47	102	25147
ID=gene-c3570;Name=hlyA;gbkey=Gene;gene=hlyA;gene_biotype=protein_coding;locus_tag=c3570	3	-0.670176	10.6107	0.845337	1	7494	162	19307	9	246	15544	749	2	512	2968	2105	25	766	701	14	11
ID=gene-c3573;Name=hlyB;gbkey=Gene;gene=hlyB;gene_biotype=protein_coding;locus_tag=c3573	1	3.40921	5.29196	0.441345	1	32	100	34	1774	12	9	3	46	49	109		6	20	17	9
ID=gene-c3610;Name=c3610;gbkey=Gene;gene_biotype=protein_coding;locus_tag=c3610	3	-2.46987	8.59811	0.353603	1	5212	7	4751	5	26	740	19	2	565	295	8	8	10	19	4	820
ID=gene-c3619;Name=sat;gbkey=Gene;gene=sat;gene_biotype=protein_coding;locus_tag=c3619	3	-0.980461	9.91563	0.762481	1	5608	38	7	3	29	4198	97	16	18425	9612	3600	31	969	44	12	457
ID=gene-c3623;Name=iutA;gbkey=Gene;gene=iutA;gene_biotype=protein_coding;locus_tag=c3623	3	-3.00171	8.8467	0.239543	1	7995	25	23	10	16	6322	50	23	2095	6112	55	111	18	26	14	30
ID=gene-c3635;Name=c3635;gbkey=Gene;gene_biotype=protein_coding;locus_tag=c3635	3	-2.82286	7.96736	0.263001	1	3994	2	45	1	4	263	2	6	2887	994	1630	302	459	45	1	6
ID=gene-c3655;Name=c3655;gbkey=Gene;gene_biotype=protein_coding;locus_tag=c3655	3	-2.48005	8.93464	0.356435	1	6619	9	133	2	1	1260	1	1574	457	2954	4249	8	958	3	3	187
ID=gene-c3687;Name=kpsE;gbkey=Gene;gene=kpsE;gene_biotype=protein_coding;locus_tag=c3687	1	0.705128	12.7086	0.872648	1	34895	2514	17342	1218	41562	127	504	108718	143	115236		213	5230	145380	131
ID=gene-c3698;Name=kpsM;gbkey=Gene;gene=kpsM;gene_biotype=protein_coding;locus_tag=c3698	1	-4.01587	8.64377	0.117701	1	25630	270	1786	28	750	14	22	455	21	65		18	9781	15	18
ID=gene-c3704;Name=yghK;gbkey=Gene;gene=yghK;gene_biotype=protein_coding;locus_tag=c3704	3	-0.778106	9.6091	0.812379	1	4001	9	8633	927	136	9032	62	21	521	977	608	8	231	3	6	262
ID=gene-c3716;Name=c3716;gbkey=Gene;gene_biotype=protein_coding;locus_tag=c3716	1	-0.963067	11.8566	0.792168	1	55946	113172	23229	210	1033	31	38	4262	54	17347		59	27090	35474	36
ID=gene-c3716;Name=c3716;gbkey=Gene;gene_biotype=protein_coding;locus_tag=c3716	3	-0.422904	11.3627	0.907122	1	10799	48	127	4	77	2343	3	7	9596	87594	9514	28	1975	94	12	2394
ID=gene-c3724;Name=pitB;gbkey=Gene;gene=pitB;gene_biotype=protein_coding;locus_tag=c3724	3	4.99809	16.0724	0.466903	1	7173	56	49	39	865838	2264	41	5574	9268	649	2360	177101	655	32083	52	33664
ID=gene-c3740;Name=exbD;gbkey=Gene;gene=exbD;gene_biotype=protein_coding;locus_tag=c3740	3	0.562192	1.35527	0.814704	1	3	0	0	0	0	1	22	2	1	0	1	0	0	0	0	0
ID=gene-c3741;Name=exbB;gbkey=Gene;gene=exbB;gene_biotype=protein_coding;locus_tag=c3741	3	-7.83165	7.63179	9.41454e-05	0.0584643	9252	20	5	11	13	93	8	13	109	58	23	22	9	13	4	2
ID=gene-c3761;Name=c3761;gbkey=Gene;gene_biotype=protein_coding;locus_tag=c3761	1	1.53399	13.8103	0.752088	1	43009	685297	11688	398	80401	344	389	419	292	6340		205	59100	4086	193
ID=gene-c3771;Name=c3771;gbkey=Gene;gene_biotype=protein_coding;locus_tag=c3771	1	-2.21748	8.81015	0.457342	1	13671	218	16789	175	287	24	21	151	24	211		22	2796	5082	17
ID=gene-c3774;Name=c3774;gbkey=Gene;gene_biotype=protein_coding;locus_tag=c3774	1	-7.11009	7.57706	0.0016798	0.355861	20143	414	34	45	31	30	50	41	57	55		38	32	56	39
ID=gene-c3775;Name=c3775;gbkey=Gene;gene_biotype=protein_coding;locus_tag=c3775	3	-1.40917	10.1323	0.652119	1	8434	190	5	9883	27	4355	5	24	373	951	3626	13	705	108	9	20
ID=gene-c3781;Name=tolC;gbkey=Gene;gene=tolC;gene_biotype=protein_coding;locus_tag=c3781	3	-1.89697	8.6146	0.501477	1	3888	38	3	5	2758	160	2	182	235	307	239	497	40	49	1088	187
ID=gene-c3789;Name=ygiE;gbkey=Gene;gene=ygiE;gene_biotype=protein_coding;locus_tag=c3789	3	-4.20343	8.42783	0.0660135	1	9462	7	788	2	17	667	9	4	342	824	250	78	44	30	0	1956
ID=gene-c3814;Name=ygjE;gbkey=Gene;gene=ygjE;gene_biotype=protein_coding;locus_tag=c3814	3	-1.62374	9.47388	0.586728	1	6051	8	3	0	3	1429	1	6	432	9061	9011	3	2283	1	6	1526
ID=gene-c3847;Name=ygjU;gbkey=Gene;gene=ygjU;gene_biotype=protein_coding;locus_tag=c3847	3	1.28533	12.4711	0.773932	1	7557	128674	2274	3	39	12024	2447	11	792	3584	472	10	128	32	9	535
ID=gene-c3851;Name=exuT;gbkey=Gene;gene=exuT;gene_biotype=protein_coding;locus_tag=c3851	2	0.1802	14.1814	0.95717	1	96503	10742	44786	77740	4884		177041	78972	227	646	159705
ID=gene-c3874;Name=tdcC;gbkey=Gene;gene=tdcC;gene_biotype=protein_coding;locus_tag=c3874	3	-2.89267	9.39092	0.270525	1	11099	77	15	20	29	1487	18	2112	202	5045	4067	198	1058	27	18	406
ID=gene-c3882;Name=yhaU;gbkey=Gene;gene=yhaU;gene_biotype=protein_coding;locus_tag=c3882	2	-0.254919	12.8992	0.934323	1	52010	4805	124779	27267	1886		3102	31703	93	1729	7119
ID=gene-c3889;Name=c3889;gbkey=Gene;gene_biotype=protein_coding;locus_tag=c3889	2	-0.243747	13.374	0.938391	1	71788	51563	2330	81929	1333		38055	16791	41	87484	2230
ID=gene-c3890;Name=c3890;gbkey=Gene;gene_biotype=protein_coding;locus_tag=c3890	2	0.834784	14.5515	0.820018	1	81902	28006	38512	33695	215219		241691	41017	97	232	37092
ID=gene-c3891;Name=c3891;gbkey=Gene;gene_biotype=protein_coding;locus_tag=c3891	2	-0.507431	11.9875	0.860949	1	32211	8506	53311	1724	1147		3718	16511	53	12937	420
ID=gene-c3895;Name=agaB;gbkey=Gene;gene=agaB;gene_biotype=protein_coding;locus_tag=c3895	2	-1.07467	12.7852	0.70219	1	77853	16446	11920	45685	1310		1113	20113	903	489	90975
ID=gene-c3896;Name=agaC;gbkey=Gene;gene=agaC;gene_biotype=protein_coding;locus_tag=c3896	2	-0.321849	12.866	0.916587	1	52947	13589	5355	113513	5418		4555	75781	39	147	26654
ID=gene-c3897;Name=agaD;gbkey=Gene;gene=agaD;gene_biotype=protein_coding;locus_tag=c3897	2	3.06291	3.12147	0.243744	1	6	3	5	5	0		5	1	8	143	8
ID=gene-c3914;Name=mtr;gbkey=Gene;gene=mtr;gene_biotype=protein_coding;locus_tag=c3914	3	-1.25711	9.95791	0.690418	1	6828	8035	3	5	1	826	14	6	9454	199	8694	10	1842	52	3	246
ID=gene-c3950;Name=yrbB;gbkey=Gene;gene=yrbB;gene_biotype=protein_coding;locus_tag=c3950	1	-1.65021	11.4491	0.625008	1	62908	224	7105	68	45	4034	25	114691	17	29		22	8602	27	15
ID=gene-c3953;Name=yrbD;gbkey=Gene;gene=yrbD;gene_biotype=protein_coding;locus_tag=c3953	1	-3.34504	9.70434	0.227004	1	42326	59	3594	12	54	10	5	30	9	19		23	2874	30810	22
ID=gene-c3954;Name=yrbE;gbkey=Gene;gene=yrbE;gene_biotype=protein_coding;locus_tag=c3954	1	2.28389	13.1481	0.655019	1	16332	155618	9208	330337	4355	88	1813	12159	35	734		35	1705	59	25
ID=gene-c3955;Name=yrbF;gbkey=Gene;gene=yrbF;gene_biotype=protein_coding;locus_tag=c3955	1	-2.00878	10.5479	0.528336	1	40933	162	33115	204	24	11	351	337	12	29		412	2387	53658	18
ID=gene-c3964;Name=ptsN;gbkey=Gene;gene=ptsN;gene_biotype=protein_coding;locus_tag=c3964	2	-4.22046	10.4209	0.056261	1	53747	10236	59	5132	240		14	567	14	16	426
ID=gene-c3978;Name=nanT;gbkey=Gene;gene=nanT;gene_biotype=protein_coding;locus_tag=c3978	2	4.064	16.936	0.475741	1	48127	49140	3848	17042	1361	5533	5792	2793155	430	7528
ID=gene-c3982;Name=sspA;gbkey=Gene;gene=sspA;gene_biotype=protein_coding;locus_tag=c3982	3	-7.26906	6.29714	0.000157735	0.0801437	3533	1	1	9	7	66	0	1	26	11	81	1	27	2	2	4
ID=gene-c3995;Name=yhcP;gbkey=Gene;gene=yhcP;gene_biotype=protein_coding;locus_tag=c3995	3	-0.505159	10.6162	0.885093	1	6780	29	5449	5	60	2645	37	4	3338	697	30186	20	6516	26	13	24
ID=gene-c3996;Name=yhcQ;gbkey=Gene;gene=yhcQ;gene_biotype=protein_coding;locus_tag=c3996	3	-3.41196	8.63796	0.162916	1	8246	28	455	2	13	4315	0	23	357	4515	993	4	169	1	22	6
ID=gene-c4015;Name=c4015;gbkey=Gene;gene_biotype=protein_coding;locus_tag=c4015	1	-8.33806	6.67489	0.000151687	0.0652136	11312	2	3	185	5	0	0	1	9	1		7	1	1	0
ID=gene-c4016;Name=c4016;gbkey=Gene;gene_biotype=protein_coding;locus_tag=c4016	1	-6.53986	8.41215	0.00501839	0.667804	34536	144	611	359	4	3	7	56	3	179		10	1700	8	1
ID=gene-c4023;Name=panF;gbkey=Gene;gene=panF;gene_biotype=protein_coding;locus_tag=c4023	3	-0.676454	10.4263	0.842767	1	6620	72	8944	8	122	2292	3700	13	9323	15875	567	36	101	12	316	170
ID=gene-c4031;Name=acrE;gbkey=Gene;gene=acrE;gene_biotype=protein_coding;locus_tag=c4031	3	-3.94802	7.88447	0.0844093	1	5965	25	26	8	2	1770	5	10	150	1144	1473	3	345	37	4	25
ID=gene-c4032;Name=acrF;gbkey=Gene;gene=acrF;gene_biotype=protein_coding;locus_tag=c4032	3	5.28649	15.078	0.431807	1	2949	182	265	22	55	691	15	39	3438	795	205	59	66	36	592725	522
ID=gene-c4034;Name=yhdW;gbkey=Gene;gene=yhdW;gene_biotype=protein_coding;locus_tag=c4034	1	-1.71032	9.95485	0.596507	1	23082	26079	1771	16	11	6	3	207	3	6545		20	5260	15790	13
ID=gene-c4035;Name=yhdX;gbkey=Gene;gene=yhdX;gene_biotype=protein_coding;locus_tag=c4035	1	-6.96084	8.95355	0.00314437	0.51688	51892	99	128	18	31	20	33	21	72	286		15	1056	20	649
ID=gene-c4036;Name=yhdY;gbkey=Gene;gene=yhdY;gene_biotype=protein_coding;locus_tag=c4036	1	-3.24539	9.69629	0.24475	1	40466	187	1321	227	1169	137	156	130	206	27799		173	4857	242	137
ID=gene-c4037;Name=yhdZ;gbkey=Gene;gene=yhdZ;gene_biotype=protein_coding;locus_tag=c4037	1	-2.87551	8.53751	0.30267	1	15494	4	1109	14	14	1	1	5	2	14138		1	457	3375	6
ID=gene-c4050;Name=trkA;gbkey=Gene;gene=trkA;gene_biotype=protein_coding;locus_tag=c4050	3	-7.90163	6.73309	5.23102e-05	0.0461185	4952	5	32	2	9	52	0	3	14	16	11	15	9	5	6	4
ID=gene-c4051;Name=mscL;gbkey=Gene;gene=mscL;gene_biotype=protein_coding;locus_tag=c4051	3	-1.44039	10.1468	0.644026	1	8677	22	4	2	4	18911	25	4	1169	21627	3145	1054	689	282	3	7
ID=gene-c4125;Name=kefB;gbkey=Gene;gene=kefB;gene_biotype=protein_coding;locus_tag=c4125	3	3.21434	14.9651	0.579434	1	11406	105	360	21	76	3427	126	2506	5391	56917	699	118	830568	307	30	1015
ID=gene-c4126;Name=yheR;gbkey=Gene;gene=yheR;gene_biotype=protein_coding;locus_tag=c4126	3	-1.259	10.0773	0.691159	1	7426	21	795	4	15	4599	2	2	28057	423	3751	5	811	9	7	611
ID=gene-c4139;Name=yhfC;gbkey=Gene;gene=yhfC;gene_biotype=protein_coding;locus_tag=c4139	2	-0.409908	13.2296	0.8981	1	71859	1077	1827	23093	138219		5685	24734	50	100	15226
ID=gene-c4143;Name=nirC;gbkey=Gene;gene=nirC;gene_biotype=protein_coding;locus_tag=c4143	3	4.26445	15.5088	0.505008	1	8059	27131	70	43	54	15464	36	49	643	3654	3457	61	677	880404	308	38
ID=gene-c4186;Name=feoB;gbkey=Gene;gene=feoB;gene_biotype=protein_coding;locus_tag=c4186	3	-0.315249	10.8356	0.930093	1	6995	17	121	3	7	3278	8	10	293	5048	41584	849	9636	280	3	422
ID=gene-c4187;Name=yhgG;gbkey=Gene;gene=yhgG;gene_biotype=protein_coding;locus_tag=c4187	3	-0.994187	10.6707	0.765189	1	9549	15360	16	324	8	7359	478	29	6824	2478	297	20	57	19	8	13038
ID=gene-c4192;Name=gntT;gbkey=Gene;gene=gntT;gene_biotype=protein_coding;locus_tag=c4192	3	3.67182	15.6572	0.551726	1	13446	157	51	44	28	9141	37	46	14832	11194	8325	80	1639	1769	151603	1216129
ID=gene-c4212;Name=ycbS;gbkey=Gene;gene=ycbS;gene_biotype=protein_coding;locus_tag=c4212	3	-0.0384897	11.7083	0.991961	1	10719	56	57	55	85	8621	76	61	11167	13365	3444	57	686	145	9799	50949
ID=gene-c4224;Name=gntU;gbkey=Gene;gene=gntU;gene_biotype=protein_coding;locus_tag=c4224	3	2.94614	0.606865	0.192229	1	0	3	1	0	0	2	0	1	0	1	0	0	1	0	0	3
ID=gene-c4239;Name=ugpC;gbkey=Gene;gene=ugpC;gene_biotype=protein_coding;locus_tag=c4239	1	3.15479	14.8834	0.57838	1	29945	252508	33741	501	851957	1267	855	453	147	31575		133	450660	185	133
ID=gene-c4240;Name=ugpE;gbkey=Gene;gene=ugpE;gene_biotype=protein_coding;locus_tag=c4240	1	-2.70857	8.96061	0.344156	1	19270	36	3894	55	927	11	3	6	7	3		7	20616	9	10
ID=gene-c4241;Name=ugpA;gbkey=Gene;gene=ugpA;gene_biotype=protein_coding;locus_tag=c4241	1	0.830356	13.017	0.852942	1	39769	217	10172	131	40	34	30	289450	65	7279		74	70025	154078	54
ID=gene-c4242;Name=ugpB;gbkey=Gene;gene=ugpB;gene_biotype=protein_coding;locus_tag=c4242	1	3.10799	14.7118	0.581372	1	27456	546389	111398	906	3911	171	1369	36090	225	1227839		491	25724	5884	284
ID=gene-c4244;Name=livF;gbkey=Gene;gene=livF;gene_biotype=protein_coding;locus_tag=c4244	1	0.0648155	11.6545	0.987174	1	25548	1190	202173	1318	2025	88	66	426	63	2862		51	22332	3242	32
ID=gene-c4245;Name=livG;gbkey=Gene;gene=livG;gene_biotype=protein_coding;locus_tag=c4245	1	-2.5587	9.24012	0.381489	1	21805	101	1191	16	3002	8	3	111	8	27		10	2749	23664	6
ID=gene-c4246;Name=livM;gbkey=Gene;gene=livM;gene_biotype=protein_coding;locus_tag=c4246	1	1.5079	13.6253	0.754729	1	38504	126	4618	81	11526	55	204	27	46	3996		534661	2639	149	64
ID=gene-c4247;Name=livH;gbkey=Gene;gene=livH;gene_biotype=protein_coding;locus_tag=c4247	1	-0.124614	13.0604	0.975672	1	76469	723	73817	2257	4284	649	109451	117462	365	54582		251	34521	91928	201
ID=gene-c4248;Name=livK;gbkey=Gene;gene=livK;gene_biotype=protein_coding;locus_tag=c4248	1	-5.37762	8.00104	0.022856	1	22540	2602	748	10	99	0	4	43	3	6		2	441	6	8
ID=gene-c4253;Name=livJ;gbkey=Gene;gene=livJ;gene_biotype=protein_coding;locus_tag=c4253	1	-3.52217	9.20253	0.191377	1	31957	49	11377	58	50	23	357	1093	19	41		17	10936	15	14
ID=gene-c4269;Name=nikA;gbkey=Gene;gene=nikA;gene_biotype=protein_coding;locus_tag=c4269	1	-3.64353	8.15855	0.160781	1	16179	13	1142	13	9	4	5	51	4	8		0	10294	5	2
ID=gene-c4270;Name=nikB;gbkey=Gene;gene=nikB;gene_biotype=protein_coding;locus_tag=c4270	1	-4.63849	8.72981	0.061852	1	32242	9	1291	756	11	16	6	363	8	963		6	3406	4313	6
ID=gene-c4271;Name=nikC;gbkey=Gene;gene=nikC;gene_biotype=protein_coding;locus_tag=c4271	1	-0.62812	11.2196	0.865953	1	29312	322	55630	390	1213	102	6452	39712	110	1568		90	5119	38279	57
ID=gene-c4279;Name=c4279;gbkey=Gene;gene_biotype=protein_coding;locus_tag=c4279	2	1.19831	14.2987	0.748139	1	54135	29604	15116	85870	3585		267848	31123	225	794	198545
ID=gene-c4285;Name=yhhJ;gbkey=Gene;gene=yhhJ;gene_biotype=protein_coding;locus_tag=c4285	1	1.95055	12.5034	0.690829	1	13108	762	443	201794	854	33	33	47053	26	1268		37	11832	86550	36
ID=gene-c4291;Name=pitA;gbkey=Gene;gene=pitA;gene_biotype=protein_coding;locus_tag=c4291	3	0.752308	12.2316	0.858368	1	9153	2812	292	397	132	8307	132	4555	15248	13859	6467	13394	1366	2309	42122	1328
ID=gene-c4292;Name=yhiO;gbkey=Gene;gene=yhiO;gene_biotype=protein_coding;locus_tag=c4292	3	3.12987	14.6493	0.582343	1	9712	56	514232	16	5585	2916	39	71	21066	29720	4959	89	1002	67	21	11425
ID=gene-c4308;Name=chuA;gbkey=Gene;gene=chuA;gene_biotype=protein_coding;locus_tag=c4308	3	4.92981	16.2982	0.475056	1	8794	72	268	64	104	16530	1407814	83	26694	3822	3907	3684	1084	717	83	591
ID=gene-c4313;Name=chuT;gbkey=Gene;gene=chuT;gene_biotype=protein_coding;locus_tag=c4313	1	0.231328	11.7919	0.955144	1	25227	414	28123	214	3318	35	36	53	36	161507		58	42165	28882	52
ID=gene-c4317;Name=chuU;gbkey=Gene;gene=chuU;gene_biotype=protein_coding;locus_tag=c4317	1	-0.757707	11.0516	0.835861	1	28259	814	122381	1995	1050	55	28	158	37	35		28	20579	25	18
ID=gene-c4318;Name=c4318;gbkey=Gene;gene_biotype=protein_coding;locus_tag=c4318	1	2.65951	15.1273	0.627872	1	49810	730697	130418	1519	13276	68659	902	753599	684	45650		588	293623	227385	502
ID=gene-c4324;Name=yhiU;gbkey=Gene;gene=yhiU;gene_biotype=protein_coding;locus_tag=c4324	3	0.697119	11.8209	0.865857	1	7143	25	13	6	11	7489	2153	6	2717	7970	10189	24	2177	16	7	77548
ID=gene-c4325;Name=yhiV;gbkey=Gene;gene=yhiV;gene_biotype=protein_coding;locus_tag=c4325	3	-0.140783	11.6982	0.970285	1	11373	100	26337	9427	3407	13938	217	50	5712	6632	3997	654	871	151	551	7542
ID=gene-c4340;Name=dctA;gbkey=Gene;gene=dctA;gene_biotype=protein_coding;locus_tag=c4340	3	-1.60816	10.5726	0.605167	1	12854	51	312	10	7	25383	379	8	20219	1655	7040	136	1531	44	6	673
ID=gene-c4342;Name=yhjL;gbkey=Gene;gene=yhjL;gene_biotype=protein_coding;locus_tag=c4342	3	-0.683182	10.3476	0.840668	1	6295	13868	201	30	928	7629	67	27	283	1402	7476	169	1648	35	2190	51
ID=gene-c4344;Name=yhjN;gbkey=Gene;gene=yhjN;gene_biotype=protein_coding;locus_tag=c4344	3	2.21073	13.5032	0.661755	1	8242	58	11304	18	167	8433	13	10904	4406	26164	2345	75	257167	178	190	12
ID=gene-c4345;Name=yhjO;gbkey=Gene;gene=yhjO;gene_biotype=protein_coding;locus_tag=c4345	3	1.45217	12.8939	0.753278	1	9051	28	36557	9	587	17046	377	41490	2282	5068	72834	507	15313	135	15	12
ID=gene-c4355;Name=dppF;gbkey=Gene;gene=dppF;gene_biotype=protein_coding;locus_tag=c4355	1	-1.41192	9.77239	0.669914	1	17184	141	5291	243	167	16	15	4901	12	36910		42	3864	4726	9
ID=gene-c4356;Name=dppD;gbkey=Gene;gene=dppD;gene_biotype=protein_coding;locus_tag=c4356	1	-2.32698	10.1258	0.446554	1	35986	187	16792	196	11319	25	19	24	24	1114		18	8375	16901	19
ID=gene-c4357;Name=dppC;gbkey=Gene;gene=dppC;gene_biotype=protein_coding;locus_tag=c4357	1	-0.180461	12.7484	0.964353	1	63836	521	130771	825	917	61	60	220	58	1582		54	367629	85	86
ID=gene-c4358;Name=dppB;gbkey=Gene;gene=dppB;gene_biotype=protein_coding;locus_tag=c4358	1	-2.74987	9.90303	0.347086	1	37757	72	2505	32	17	15	14	8	20	42		16	47319	129	8
ID=gene-c4361;Name=dppA;gbkey=Gene;gene=dppA;gene_biotype=protein_coding;locus_tag=c4361	1	0.628179	12.3962	0.884864	1	29566	166531	174767	1275	795	54	60	205	41	905		46	6241	7902	27
ID=gene-c4365;Name=yhjX;gbkey=Gene;gene=yhjX;gene_biotype=protein_coding;locus_tag=c4365	2	-0.371582	13.3822	0.904787	1	78046	73108	80003	55459	3196		64892	11628	68	112	19141
ID=gene-c4369;Name=bisC;gbkey=Gene;gene=bisC;gene_biotype=protein_coding;locus_tag=c4369	3	1.73805	11.7961	0.70186	1	3483	15	9	8	7	6117	30	6	1256	7771	446	49186	83	9350	7	18973
ID=gene-c4386;Name=xylF;gbkey=Gene;gene=xylF;gene_biotype=protein_coding;locus_tag=c4386	1	-3.26004	9.40925	0.238529	1	33356	9	1244	24	6	5	15	6333	30	8		26	2352	18983	15
ID=gene-c4387;Name=xylG;gbkey=Gene;gene=xylG;gene_biotype=protein_coding;locus_tag=c4387	1	-0.79852	11.0549	0.826466	1	29041	89	8945	88	1465	243	46107	212	33	988		24	14614	36983	21
ID=gene-c4388;Name=xylH;gbkey=Gene;gene=xylH;gene_biotype=protein_coding;locus_tag=c4388	1	1.84087	12.1572	0.702392	1	11109	789	8901	225869	1255	71	20	312	44	13739		41	5610	1846	28
ID=gene-c4400;Name=yiaN;gbkey=Gene;gene=yiaN;gene_biotype=protein_coding;locus_tag=c4400	3	0.932963	12.281	0.828134	1	8395	19	424	13	355	2970	56265	14	26867	37264	4972	39	994	11	14	647
ID=gene-c4416;Name=mtlA;gbkey=Gene;gene=mtlA;gene_biotype=protein_coding;locus_tag=c4416	2	0.195326	13.2874	0.953047	1	51437	159758	6163	106343	1724		5075	47414	84	115	14153
ID=gene-c4424;Name=c4424;gbkey=Gene;gene_biotype=protein_coding;locus_tag=c4424	3	-1.77531	10.4067	0.55908	1	12602	46	23	14	107	7163	18	14	16574	14127	6670	513	1633	137	15	1053
ID=gene-c4425;Name=lldP;gbkey=Gene;gene=lldP;gene_biotype=protein_coding;locus_tag=c4425	3	0.111577	11.5001	0.976866	1	8415	35	546	13	6341	6117	18	24765	5452	3500	9356	20	1877	27	13	599
ID=gene-c4448;Name=waaL;gbkey=Gene;gene=waaL;gene_biotype=protein_coding;locus_tag=c4448	3	-7.83664	6.65133	5.77616e-05	0.0461185	4664	19	74	0	2	68	0	0	7	11	1	0	1	3	0	0
ID=gene-c4478;Name=gltS;gbkey=Gene;gene=gltS;gene_biotype=protein_coding;locus_tag=c4478	3	-0.856708	10.5834	0.799098	1	8259	56	300	39	33	14439	356	30	6932	42419	249	173	81	129	32	1372
ID=gene-c4479;Name=yicE;gbkey=Gene;gene=yicE;gene_biotype=protein_coding;locus_tag=c4479	3	-2.31719	10.1758	0.416543	1	14411	38	34	15	6	5205	29	7	4534	16819	2590	109	491	30	10	6993
ID=gene-c4485;Name=c4485;gbkey=Gene;gene_biotype=protein_coding;locus_tag=c4485	2	-0.88334	12.8104	0.763209	1	71061	140575	11863	28410	4232		6641	16363	50	94	3687
ID=gene-c4487;Name=c4487;gbkey=Gene;gene_biotype=protein_coding;locus_tag=c4487	2	-1.5487	12.3278	0.560327	1	73344	14450	7674	14149	3890		4061	79691	68	102	10854
ID=gene-c4495;Name=c4495;gbkey=Gene;gene_biotype=protein_coding;locus_tag=c4495	2	-0.46618	1.10533	0.701481	1	12	6	1	5	0		3	3	7	2	13
ID=gene-c4500;Name=c4500;gbkey=Gene;gene_biotype=protein_coding;locus_tag=c4500	3	3.32121	14.5966	0.564423	1	8208	20	299	279967	93	56279	117	82	678	8281	94416	47	20402	1995	16	27
ID=gene-c4502;Name=c4502;gbkey=Gene;gene_biotype=protein_coding;locus_tag=c4502	3	-0.980159	10.579	0.767981	1	8884	34	97	31	1811	10066	10	776	250	30634	10053	17	2401	36	52	685
ID=gene-c4583;Name=nlpA;gbkey=Gene;gene=nlpA;gene_biotype=protein_coding;locus_tag=c4583	1	-2.96212	9.77928	0.300696	1	38086	2351	1031	5	39	5	5	9332	41	818		12	15788	10385	5
ID=gene-c4586;Name=yicM;gbkey=Gene;gene=yicM;gene_biotype=protein_coding;locus_tag=c4586	2	0.0399001	13.7536	0.990402	1	78354	7193	20762	38987	1315		114162	166619	66	250	73607
ID=gene-c4588;Name=yicO;gbkey=Gene;gene=yicO;gene_biotype=protein_coding;locus_tag=c4588	2	0.459137	14.3531	0.897042	1	91021	337982	10325	34937	4960		59011	222460	119	190	19481
ID=gene-c4590;Name=uhpT;gbkey=Gene;gene=uhpT;gene_biotype=protein_coding;locus_tag=c4590	2	1.18951	14.6602	0.760988	1	69956	115198	65381	13561	367336		1388	30804	126	156	27951
ID=gene-c4591;Name=uhpC;gbkey=Gene;gene=uhpC;gene_biotype=protein_coding;locus_tag=c4591	2	-1.55768	12.6176	0.561495	1	90086	8688	19962	27722	2980		24656	69174	62	105	9652
ID=gene-c4597;Name=emrD;gbkey=Gene;gene=emrD;gene_biotype=protein_coding;locus_tag=c4597	2	-0.262649	13.7637	0.932336	1	95150	45457	129310	41934	1820		25711	81145	14029	232	46233
ID=gene-c4612;Name=dgoT;gbkey=Gene;gene=dgoT;gene_biotype=protein_coding;locus_tag=c4612	2	1.05146	14.8936	0.785149	1	90079	747813	19853	69110	3971		12282	98738	186	370	75755
ID=gene-c4632;Name=tnaB;gbkey=Gene;gene=tnaB;gene_biotype=protein_coding;locus_tag=c4632	3	-2.24609	10.0257	0.431797	1	12511	41	50	5	2	17474	3	9	908	7040	9115	21	2015	11	2	7
ID=gene-c4633;Name=yidY;gbkey=Gene;gene=yidY;gene_biotype=protein_coding;locus_tag=c4633	2	-0.229279	13.9961	0.942555	1	109516	46260	4022	18655	4476		167105	167673	132	15862	57432
ID=gene-c4637;Name=yieG;gbkey=Gene;gene=yieG;gene_biotype=protein_coding;locus_tag=c4637	2	-0.655739	13.4313	0.825099	1	95706	65859	9569	32307	2196		42326	152830	1861	289	23529
ID=gene-c4642;Name=c4642;gbkey=Gene;gene_biotype=protein_coding;locus_tag=c4642	3	-2.69248	9.08654	0.30923	1	8171	45	427	9	33	3000	7	39	7107	4860	624	8	177	106	13	251
ID=gene-c4644;Name=bglF;gbkey=Gene;gene=bglF;gene_biotype=protein_coding;locus_tag=c4644	2	-0.44154	13.2901	0.88389	1	76378	42333	7354	44028	9554		37995	140218	207	261	22965
ID=gene-c4652;Name=pstC;gbkey=Gene;gene=pstC;gene_biotype=protein_coding;locus_tag=c4652	1	5.00734	0.349128	0.0907435	1	1	2	8	1	2	0	1	1	14	0		5	4	5	2
ID=gene-c4675;Name=kup;gbkey=Gene;gene=kup;gene_biotype=protein_coding;locus_tag=c4675	3	-1.03352	10.7228	0.755669	1	10141	47	226	18	84	10988	6346	63	11629	20211	5515	65	1269	9	14	1387
ID=gene-c4677;Name=rbsA;gbkey=Gene;gene=rbsA;gene_biotype=protein_coding;locus_tag=c4677	1	-1.22443	10.0419	0.718692	1	18576	224	45075	352	30	26	10	17	15	21		16	6958	18190	23
ID=gene-c4678;Name=rbsC;gbkey=Gene;gene=rbsC;gene_biotype=protein_coding;locus_tag=c4678	1	1.49728	13.2631	0.754433	1	30171	451506	23048	232	8303	72	71	25934	67	12949		70	23513	69966	66
ID=gene-c4713;Name=wzxE;gbkey=Gene;gene=wzxE;gene_biotype=protein_coding;locus_tag=c4713	3	-5.52615	6.88333	0.00662149	0.804511	4412	14	119	6	1	97	3	2	32	36	49	10	17	8	1	466
ID=gene-c4737;Name=corA;gbkey=Gene;gene=corA;gene_biotype=protein_coding;locus_tag=c4737	3	-4.13101	8.77568	0.0754989	1	11778	3	1507	1	8	330	2	1	889	859	2564	2	448	14	3	103
ID=gene-c4740;Name=rarD;gbkey=Gene;gene=rarD;gene_biotype=protein_coding;locus_tag=c4740	3	1.7012	12.4722	0.714281	1	5707	222	37	9	12	4034	138	20	86695	1354	5583	62488	1162	12202	7	475
ID=gene-c4746;Name=yigK;gbkey=Gene;gene=yigK;gene_biotype=protein_coding;locus_tag=c4746	3	-1.05442	10.6977	0.750139	1	10094	30639	4	3	4	3223	390	5	376	7048	416	184	91	123	207	395
ID=gene-c4758;Name=c4758;gbkey=Gene;gene_biotype=protein_coding;locus_tag=c4758	2	0.00393935	13.5982	0.99902	1	71949	16305	180808	59176	1726		15475	32391	4432	170	30915
ID=gene-c4774;Name=c4774;gbkey=Gene;gene_biotype=protein_coding;locus_tag=c4774	3	-1.62862	9.66002	0.587816	1	6905	22	1848	1647	23	3890	2	6	630	262	8114	26	1885	95	10	2531
ID=gene-c4796;Name=trkH;gbkey=Gene;gene=trkH;gene_biotype=protein_coding;locus_tag=c4796	3	3.72791	14.3582	0.526431	1	5257	92	33	19	15418	256	22	16	821	200	411	2503	49183	351431	15	16
ID=gene-c4830;Name=c4830;gbkey=Gene;gene_biotype=protein_coding;locus_tag=c4830	2	0.400662	13.9344	0.907697	1	70688	74324	256413	27800	3057		15055	56341	383	393	2841
ID=gene-c4857;Name=rhaT;gbkey=Gene;gene=rhaT;gene_biotype=protein_coding;locus_tag=c4857	3	-1.90296	9.74224	0.515914	1	8536	1356	3	2	32	655	2	10	398	305	16073	75	3430	180	697	3
ID=gene-c4861;Name=kdgT;gbkey=Gene;gene=kdgT;gene_biotype=protein_coding;locus_tag=c4861	3	-1.22372	9.50866	0.694728	1	4900	18	98	4	8	9066	6	5	1061	5735	7907	44	1746	174	4	1191
ID=gene-c4866;Name=yiiP;gbkey=Gene;gene=yiiP;gene_biotype=protein_coding;locus_tag=c4866	3	-0.99379	10.4821	0.763715	1	8376	6797	72	1612	5	5988	742	1008	776	3174	13097	19	2795	8	2207	283
ID=gene-c4869;Name=sbp;gbkey=Gene;gene=sbp;gene_biotype=protein_coding;locus_tag=c4869	1	4.4611	16.4716	0.48833	1	36593	405	1237	222	201	17177	3904080	3994	359	463		221	6131	350	199
ID=gene-c4879;Name=glpF;gbkey=Gene;gene=glpF;gene_biotype=protein_coding;locus_tag=c4879	3	1.85354	13.4157	0.704295	1	9897	55	27	44	466	52780	31	27	22069	57854	102180	65768	23177	16785	448	27261
ID=gene-c4894;Name=c4894;gbkey=Gene;gene_biotype=protein_coding;locus_tag=c4894	3	-1.13453	9.99939	0.723077	1	6528	16	2255	8	60	2353	7	8	21377	9783	370	17	75	6	15	1101
ID=gene-c4906;Name=ptsA;gbkey=Gene;gene=ptsA;gene_biotype=protein_coding;locus_tag=c4906	2	0.777119	14.143	0.830069	1	64066	37688	1111	45831	3272		11890	10869	318	277874	16859
ID=gene-c4907;Name=frwC;gbkey=Gene;gene=frwC;gene_biotype=protein_coding;locus_tag=c4907	2	0.476606	14.5962	0.892888	1	106522	27608	186298	100309	211163		15111	70999	213	293	24661
ID=gene-c4929;Name=btuB;gbkey=Gene;gene=btuB;gene_biotype=protein_coding;locus_tag=c4929	3	2.76923	14.356	0.612576	1	10154	74	436	23	42	20800	68	25	1991	9594	6024	108	533036	75	19	17439
ID=gene-c4979;Name=yjbB;gbkey=Gene;gene=yjbB;gene_biotype=protein_coding;locus_tag=c4979	3	0.424694	1.24883	0.853806	1	3	0	2	0	1	4	0	1	1	1	0	1	19	0	0	4
ID=gene-c4983;Name=c4983;gbkey=Gene;gene_biotype=protein_coding;locus_tag=c4983	2	-1.27291	12.261	0.635501	1	60417	24303	1515	35528	6052		51458	9696	128	211	6103
ID=gene-c5002;Name=malG;gbkey=Gene;gene=malG;gene_biotype=protein_coding;locus_tag=c5002	1	-2.49344	10.2385	0.408859	1	42233	5655	11459	77	20	12	8	2519	10	2144		9	14782	28168	13
ID=gene-c5003;Name=malF;gbkey=Gene;gene=malF;gene_biotype=protein_coding;locus_tag=c5003	1	1.36511	12.6998	0.770334	1	22319	1844	204869	1459	157253	314	105	82	23	540		32	18920	35	35
ID=gene-c5004;Name=malE;gbkey=Gene;gene=malE;gene_biotype=protein_coding;locus_tag=c5004	1	-1.34371	9.24762	0.682904	1	11480	225	6671	57	269	12	9	625	7	11071		18	12908	8307	10
ID=gene-c5005;Name=malK;gbkey=Gene;gene=malK;gene_biotype=protein_coding;locus_tag=c5005	1	-2.03668	9.74565	0.512797	1	23817	181	4967	45	256	337	35	470	21	14514		21	2036	28804	25
ID=gene-c5006;Name=lamB;gbkey=Gene;gene=lamB;gene_biotype=protein_coding;locus_tag=c5006	3	3.09941	14.3053	0.580058	1	7813	638	18	13	57845	9568	21	13	12418	2399	4020	162	839	42	267401	1172
ID=gene-c5015;Name=dinF;gbkey=Gene;gene=dinF;gene_biotype=protein_coding;locus_tag=c5015	2	-0.463512	13.8403	0.881988	1	113334	13571	158062	56839	1964		72619	34351	271	410	57527
ID=gene-c5022;Name=c5022;gbkey=Gene;gene_biotype=protein_coding;locus_tag=c5022	2	-0.681846	13.0876	0.81888	1	76586	43111	691	66854	8046		6464	136744	5592	174	1499
ID=gene-c5029;Name=c5029;gbkey=Gene;gene_biotype=protein_coding;locus_tag=c5029	3	-0.388779	0.449558	0.8011	1	1	0	0	0	0	1	0	1	0	0	0	0	0	0	3	0
ID=gene-c5056;Name=c5056;gbkey=Gene;gene_biotype=protein_coding;locus_tag=c5056	2	0.728962	14.4926	0.843456	1	84234	1855	17416	52083	281927		6638	62524	132	453	141607
ID=gene-c5060;Name=c5060;gbkey=Gene;gene_biotype=protein_coding;locus_tag=c5060	3	-0.775544	10.5955	0.819368	1	7920	5	358	6	4	2968	20037	3	2418	3030	2039	25	486	82	2	6
ID=gene-c5062;Name=yjcG;gbkey=Gene;gene=yjcG;gene_biotype=protein_coding;locus_tag=c5062	3	-0.196231	11.0748	0.957359	1	7650	32	44	518	3	7672	35	9	76693	1202	509	11	88	20	10	4
ID=gene-c5074;Name=gltP;gbkey=Gene;gene=gltP;gene_biotype=protein_coding;locus_tag=c5074	3	-2.44595	9.38527	0.371922	1	8896	2195	38	13	5	5471	3	11	176	4451	4884	26	2220	19	8	8
ID=gene-c5077;Name=yddO;gbkey=Gene;gene=yddO;gene_biotype=protein_coding;locus_tag=c5077	1	3.704	-0.372318	0.143988	1	1	1	0	0	0	2	6	5	0	1		0	0	2	0
ID=gene-c5078;Name=c5078;gbkey=Gene;gene_biotype=protein_coding;locus_tag=c5078	1	0.263201	11.4583	0.948704	1	19607	889	160880	1202	4113	102	342	264	141	26393		118	11182	117	71
ID=gene-c5079;Name=yddQ;gbkey=Gene;gene=yddQ;gene_biotype=protein_coding;locus_tag=c5079	1	3.52853	15.4971	0.550548	1	35434	1023	54634	487	2218	3199	111	302	154	2126		1985950	33257	39686	239
ID=gene-c5080;Name=yddR;gbkey=Gene;gene=yddR;gene_biotype=protein_coding;locus_tag=c5080	1	-3.18461	9.57864	0.254552	1	36390	574	3307	42	5	47	324	276	14	28237		12	2769	23	8
ID=gene-c5081;Name=c5081;gbkey=Gene;gene_biotype=protein_coding;locus_tag=c5081	1	-0.0911231	12.3961	0.982022	1	47228	6582	123726	889	65	68	525	1202	70	172997		90	31553	58773	74
ID=gene-c5085;Name=yjcP;gbkey=Gene;gene=yjcP;gene_biotype=protein_coding;locus_tag=c5085	3	5.11757	17.0188	0.476629	1	12726	81	137	1754895	1139	338846	450	52	12745	2923	2966	1759	575	571	68	3739
ID=gene-c5086;Name=yjcQ;gbkey=Gene;gene=yjcQ;gene_biotype=protein_coding;locus_tag=c5086	3	1.66754	13.1162	0.72554	1	9125	67972	18	20	83321	8291	19	11	1217	7224	5166	19	1192	33	16	371
ID=gene-c5087;Name=yjcR;gbkey=Gene;gene=yjcR;gene_biotype=protein_coding;locus_tag=c5087	3	-4.27457	5.79016	0.0394631	1	1529	0	0	1	0	509	4	2	105	575	0	1	0	4	0	2
ID=gene-c5092;Name=yjcV;gbkey=Gene;gene=yjcV;gene_biotype=protein_coding;locus_tag=c5092	1	-4.12682	9.06293	0.109424	1	35450	103	227	6	4	9	9	12886	17	12		10	188	5	9
ID=gene-c5093;Name=yjcW;gbkey=Gene;gene=yjcW;gene_biotype=protein_coding;locus_tag=c5093	1	-0.90912	11.9107	0.804871	1	56222	19	366	16	1312	13	291	28014	39	11920		117469	820	5976	29
ID=gene-c5109;Name=phnE;gbkey=Gene;gene=phnE;gene_biotype=protein_coding;locus_tag=c5109	1	0.28139	12.8565	0.947033	1	51075	30544	3384	74	23	551	246	202373	137754	71		29	2126	24	20
ID=gene-c5110;Name=phnD;gbkey=Gene;gene=phnD;gene_biotype=protein_coding;locus_tag=c5110	1	0.894222	13.1523	0.843138	1	41861	134	13581	341800	977	72	203	139413	70	957		51	2330	66	39
ID=gene-c5111;Name=phnC;gbkey=Gene;gene=phnC;gene_biotype=protein_coding;locus_tag=c5111	1	-3.58686	9.0611	0.179627	1	29661	237	10535	58	8	11	13	309	17	814		10	9783	24	10
ID=gene-c5120;Name=yjdE;gbkey=Gene;gene=yjdE;gene_biotype=protein_coding;locus_tag=c5120	3	0.717354	12.0548	0.863501	1	8288	26	2472	13	43579	2298	843	468	22173	3198	553	21	123	72	12	9956
ID=gene-c5128;Name=dcuB;gbkey=Gene;gene=dcuB;gene_biotype=protein_coding;locus_tag=c5128	3	0.20666	11.3978	0.957406	1	7366	46866	258	9	24	4426	4	1117	14647	7976	1274	71	265	200	2	882
ID=gene-c5141;Name=cadB;gbkey=Gene;gene=cadB;gene_biotype=protein_coding;locus_tag=c5141	3	-4.30372	8.40622	0.0579378	1	9611	8	193	1	10	5983	5	3	86	1286	25	3	7	14	3	3
ID=gene-c5174;Name=c5174;gbkey=Gene;gene_biotype=protein_coding;locus_tag=c5174	3	5.40675	16.0367	0.442403	1	5274	99	194	334	2483	3385	428	973489	6285	19301	33046	80	6936	83	95	29382
ID=gene-c5201;Name=pgtP;gbkey=Gene;gene=pgtP;gene_biotype=protein_coding;locus_tag=c5201	2	-3.54054	5.65983	0.0591893	1	1636	6	3	6	439		17	5	5	2	5
ID=gene-c5220;Name=dcuA;gbkey=Gene;gene=dcuA;gene_biotype=protein_coding;locus_tag=c5220	3	-2.39395	9.12409	0.380425	1	7226	8	24	2705	8	8529	5	9	753	1571	276	16	83	2	9	129
ID=gene-c5224;Name=yjeH;gbkey=Gene;gene=yjeH;gene_biotype=protein_coding;locus_tag=c5224	3	2.1926	12.2825	0.648711	1	3580	26	104822	1	1156	650	11	8	131	560	810	11	182	4	1	6
ID=gene-c5236;Name=sugE;gbkey=Gene;gene=sugE;gene_biotype=protein_coding;locus_tag=c5236	3	-3.05784	9.28755	0.23536	1	11136	520	1330	843	51	4176	2	761	1966	1317	540	3	142	24	294	672
ID=gene-c5245;Name=yjeP;gbkey=Gene;gene=yjeP;gene_biotype=protein_coding;locus_tag=c5245	3	2.49528	13.9455	0.635445	1	9218	301619	109	14	17	2223	13	11	5241	132891	6295	29	1583	15	17	29142
ID=gene-c5281;Name=sgaT;gbkey=Gene;gene=sgaT;gene_biotype=protein_coding;locus_tag=c5281	2	-0.433173	13.4502	0.890898	1	84918	10473	5457	153847	1966		137435	44762	78	126	6618
ID=gene-c5283;Name=sgaB;gbkey=Gene;gene=sgaB;gene_biotype=protein_coding;locus_tag=c5283	2	0.144746	-0.306462	0.937762	1	1	0	0	1	0		0	1	0	3	0
ID=gene-c5298;Name=c5298;gbkey=Gene;gene_biotype=protein_coding;locus_tag=c5298	2	-0.779596	11.9882	0.789162	1	37845	16902	570	9626	659		67197	2017	25	36	17121
ID=gene-c5307;Name=cycA;gbkey=Gene;gene=cycA;gene_biotype=protein_coding;locus_tag=c5307	3	0.474799	4.03684	0.874242	1	35	3	3	0	8	13	0	2	16	20	6	257	1	26	2	10
ID=gene-c5318;Name=ytfM;gbkey=Gene;gene=ytfM;gene_biotype=protein_coding;locus_tag=c5318	3	-3.30225	8.33402	0.176638	1	6380	11	14	2233	4	455	1	7	102	22	116	16	8	2	5	496
ID=gene-c5319;Name=ytfN;gbkey=Gene;gene=ytfN;gene_biotype=protein_coding;locus_tag=c5319	3	-4.95501	8.38449	0.0233228	1	11227	5	427	3	23	101	7	2	2036	650	92	45	37	5	2	546
ID=gene-c5325;Name=ytfQ;gbkey=Gene;gene=ytfQ;gene_biotype=protein_coding;locus_tag=c5325	1	-0.681928	11.5941	0.855164	1	39289	4901	46005	17698	2508	34	243	164	31	21433		21	7891	108510	28
ID=gene-c5326;Name=ytfR;gbkey=Gene;gene=ytfR;gene_biotype=protein_coding;locus_tag=c5326	1	1.06644	13.2099	0.81657	1	38839	27245	117529	928	22236	102	536	24659	68	15923		48	427678	56592	86
ID=gene-c5328;Name=yjfF;gbkey=Gene;gene=yjfF;gene_biotype=protein_coding;locus_tag=c5328	1	0.20756	12.6059	0.960432	1	45045	871	10900	75	2168	29	413	1981	40	404520		155	19780	28050	57
ID=gene-c5339;Name=treB;gbkey=Gene;gene=treB;gene_biotype=protein_coding;locus_tag=c5339	2	-0.295062	14.3554	0.929949	1	146256	10935	857	101234	3268		27893	44673	108	1088	400728
ID=gene-c5366;Name=idnT;gbkey=Gene;gene=idnT;gene_biotype=protein_coding;locus_tag=c5366	3	-0.0899957	10.3307	0.980111	1	4263	21	6	9	18	8649	4	3466	1349	309	5954	10	1286	93	7426	4078
ID=gene-c5396;Name=fimD;gbkey=Gene;gene=fimD;gene_biotype=protein_coding;locus_tag=c5396	3	-1.48602	9.57908	0.625107	1	6010	33	1	8	9	15	23	12	25961	276	175	33	48	62	3	563
ID=gene-c5401;Name=gntP;gbkey=Gene;gene=gntP;gene_biotype=protein_coding;locus_tag=c5401	3	-2.16944	6.93581	0.404985	1	1400	3	27	1	0	1411	0	0	628	2480	86	2	19	5	0	0
