# Supplementary material for: Emerging roles for ABC transporters as virulence factors in uropathogenic Escherichia coli
Source: Proc Natl Acad Sci U S A. 2024 Apr 12;121(16):e2310693121. doi: 10.1073/pnas.2310693121 (PMC11032443; doi:10.1073/pnas.2310693121)
Supplement: Supplementary file 5 — Dataset S04 (XLSX) [file pnas.2310693121.sd04.xlsx]

## Sheet: Dataset S4
Locus tag	Gene name	Family	in vivo urine logFC	PValue	in vivo bladder logFC	PValue	in vivo kidney logFC	PValue	in vivo fitness defect	in vitro LB growth	in vitro urine growth	in vitro growth defect	ex vivo bladder agar	ex vivo kidney agar	ex vivo liver agar	ex vivo spleen agar	ex vivo agar hit	classification
c0024	nhaA	Other	0.0568773	0.985902	-4.107	0.0607525	-4.17187	0.0776313	no	no	no	no	no	no	no	no	no	no defect
c0049	caiT	Other	-1.79025	0.444678	-3.58326	0.097324	-1.35834	0.674756	no	no	no	no	no	no	no	no	no	no defect
c0055	yaaU	MFS	-1.37031	0.380255	-3.95481	0.145587	-1.0551	0.715267	no	no	no	no	no	no	no	no	no	no defect
c0056	yabF	Other	-0.697315	0.786317	1.23546	0.77051	-3.06611	0.226867	no	no	no	no	no	no	no	no	no	no defect
c0083	yabK	ABC, prokaryotic	-2.75799	0.231162	-3.92579	0.100763	-4.42578	0.0719752	no	no	no	no	no	no	no	no	no	no defect
c0084	tbpA	ABC, prokaryotic	-0.854027	0.769241	-6.46043	0.00395871	-2.02118	0.525103	yes	no	no	no	no	no	no	no	no	infection-specific
c0131	aroP	Other	0.449162	0.886583	1.77658	0.695248	-1.47782	0.629736	no	no	no	no	no	no	no	no	no	no defect
c0156	yadG	ABC, prokaryotic	1.3356	0.730357	-5.22794	0.0229648	-0.391106	0.919682	yes	no	no	no	no	no	no	no	no	infection-specific
c0157	yadH	ABC, prokaryotic	-2.28717	0.365525	0.133006	0.974278	-1.11784	0.756749	no	no	no	no	no	no	no	no	no	no defect
c0170	htrE	Other	-0.843778	0.748674	0.437962	0.904751	0.103764	0.978908	no	no	no	no	no	no	no	no	no	no defect
c0185	fhuA	Other	-1.77896	0.446913	-1.83598	0.507367	-1.40473	0.653725	no	no	no	no	yes	no	no	no	yes	organ-specific
c0187	fhuD	ABC, prokaryotic	-1.3756	0.607933	1.14707	0.800258	3.15136	0.581766	no	no	no	no	no	no	no	no	no	no defect
c0188	fhuB	ABC, prokaryotic	-1.46681	0.603411	3.20998	0.590705	1.46216	0.763146	no	no	no	no	no	no	no	no	no	no defect
c0194	yadT	ABC, prokaryotic	0.0779206	0.98225	-5.91281	0.00841399	-3.86647	0.14101	yes	no	no	no	no	no	no	no	no	infection-specific
c0238	yaeC	ABC, prokaryotic	-0.264873	0.935873	-1.90512	0.527501	0.0474578	0.990718	no	no	no	no	no	no	no	no	no	no defect
c0240	metN	ABC, prokaryotic	-0.0548114	0.986703	0.402833	0.923206	0.0625689	0.987894	no	no	no	no	no	no	no	no	no	no defect
c0294	c0294	Other	-1.95791	0.177156	-1.1626	0.511432	-3.50311	0.00386207	yes	no	no	no	no	no	no	no	no	infection-specific
c0332	c0332	MFS	-0.464709	0.784639	-1.90961	0.538852	-1.84122	0.476224	no	no	no	no	no	no	no	no	no	no defect
c0334	c0334	PTS	1.05589	0.626346	-2.50657	0.38167	1.91278	0.657253	no	no	no	no	no	no	no	no	no	no defect
c0335	c0335	PTS	-1.83587	0.241748	-7.07098	0.00330879	-0.705591	0.811631	yes	no	no	no	no	no	no	no	no	infection-specific
c0336	c0336	PTS	-0.153908	0.922908	-4.29817	0.0795584	-1.54842	0.549794	no	no	no	no	no	no	no	no	no	no defect
c0350	c0350	Other	-0.739061	0.778575	0.483416	0.89866	-1.68484	0.57957	no	no	no	no	no	no	no	no	no	no defect
c0360	c0360	Other	-0.0535293	0.985394	0.841507	0.832468	0.171245	0.965227	no	no	no	no	no	no	no	no	no	no defect
c0361	c0361	ABC, eukaryotic	-4.20891	0.0430932	-3.70109	0.139658	-2.797	0.327022	yes	no	no	no	no	no	no	no	no	infection-specific
c0362	c0362	Other	1.99829	0.595299	2.37994	0.614529	-0.443416	0.897761	no	no	no	no	no	no	no	no	no	no defect
c0378	mbhA	Other	1.09669	0.731842	1.81275	0.668905	-2.06056	0.462632	no	no	no	no	yes	yes	yes	yes	yes	organ-specific
c0388	phoE	Other	-0.00964825	0.997275	-0.990832	0.737389	0.990025	0.81309	no	no	no	no	no	no	no	yes	yes	organ-specific
c0393	c0393	Other	-0.762329	0.734715	-1.74019	0.449603	-0.184786	0.95405	no	no	no	no	no	no	no	no	no	no defect
c0434	betT	Other	1.23672	0.718511	-0.348986	0.916256	-2.1534	0.428067	no	no	no	no	no	no	no	no	no	no defect
c0448	yahN	Other	-0.45542	0.864501	1.83977	0.682784	0.208049	0.956724	no	no	no	no	no	no	no	no	no	no defect
c0455	codB	Other	-1.55935	0.501785	1.21967	0.762624	-3.941	0.0888197	no	no	no	no	no	no	no	no	no	no defect
c0458	lacY	MFS	3.43011	0.345591	-3.08911	0.220834	-0.52096	0.856031	no	no	no	no	no	no	no	no	no	no defect
c0472	tauA	ABC, prokaryotic	2.17263	0.615243	2.18723	0.672491	-0.14835	0.970569	no	no	no	no	no	no	no	no	no	no defect
c0482	sbmA	Other	1.69563	0.645364	0.951586	0.807083	3.25388	0.570159	no	no	no	no	no	no	no	no	no	no defect
c0492	yaiC	Other	0.789379	0.681878	0.411382	0.822471	-0.121516	0.953479	no	no	no	no	no	yes	no	yes	yes	organ-specific
c0504	araJ	MFS	-1.08253	0.456498	-4.85946	0.0390329	-1.38095	0.618275	yes	no	no	no	no	no	no	no	no	infection-specific
c0512	proY	Other	0.946964	0.767576	2.12647	0.64583	-1.87305	0.52659	no	no	no	no	no	no	no	no	no	no defect
c0521	tsx	Other	3.14948	0.435108	1.67353	0.675896	1.26102	0.761464	no	no	no	no	no	no	no	no	no	no defect
c0565	mdlA	ABC, eukaryotic	-2.75266	0.22857	1.58477	0.739763	0.101966	0.979781	no	no	no	no	no	no	no	no	no	no defect
c0566	mdlB	ABC, eukaryotic	-4.41768	0.0290367	-8.96018	4.81837e-05	-0.594123	0.873796	yes	no	no	no	no	no	no	no	no	infection-specific
c0580	acrB	Other	3.23142	0.438332	2.22797	0.615903	0.664802	0.869626	no	no	no	no	no	no	no	no	no	no defect
c0581	acrA	Other	-1.91924	0.361965	-3.50013	0.0691819	-1.54854	0.600206	no	yes	no	yes	no	no	no	no	no	growth defect
c0584	aefA	Other	0.778962	0.77426	-0.43056	0.874649	-1.23769	0.652355	no	no	no	no	no	no	no	no	no	no defect
c0611	ybbL	ABC, prokaryotic	4.31125	0.433058	4.20628	0.502462	6.01731	0.400579	no	no	no	no	no	no	no	no	no	no defect
c0616	ybbA	ABC, prokaryotic	-4.79867	0.0239418	-6.84408	0.00289755	-7.31924	0.00189422	yes	no	no	no	no	no	no	no	no	infection-specific
c0617	ybbP	ABC, prokaryotic	-1.25554	0.640096	0.996899	0.824457	0.0355524	0.992989	no	no	no	no	no	no	no	no	no	no defect
c0625	ybbW	Other	-2.11681	0.325646	0.891968	0.829935	0.620785	0.878668	no	no	no	no	no	no	no	no	no	no defect
c0658	cusC	Other	-2.6768	0.176814	-3.85594	0.0523511	-0.211748	0.951993	no	no	no	no	no	no	no	no	no	no defect
c0660	cusB	Other	0.768626	0.775026	0.715622	0.824028	-1.51078	0.544544	no	no	no	no	no	no	no	no	no	no defect
c0661	cusA	Other	-1.17723	0.526696	0.179396	0.948222	-2.27498	0.275814	no	no	no	no	no	no	no	no	no	no defect
c0662	pheP	Other	2.00503	0.576637	2.08148	0.64249	-2.7614	0.265607	no	no	no	no	no	no	no	no	no	no defect
c0663	ybdG	Other	-1.00823	0.681252	1.67326	0.711102	-3.17943	0.196803	no	no	no	no	no	no	no	no	no	no defect
c0669	fepA	Other	0.453592	0.884385	-0.700589	0.822235	-2.2656	0.401778	no	no	no	no	no	no	no	no	no	no defect
c0675	fepC	ABC, prokaryotic	-3.9489	0.0949811	-8.24218	0.000229569	-5.52807	0.0203998	yes	yes	no	yes	no	no	no	yes	yes	growth defect
c0676	fepG	ABC, prokaryotic	-3.15421	0.17232	-1.7257	0.59042	-0.442051	0.910748	no	yes	no	yes	no	no	no	no	no	growth defect
c0678	ybdA	MFS	-2.22043	0.100562	-2.50132	0.400748	-3.22409	0.135014	no	no	no	no	no	no	no	no	no	no defect
c0700	ybdS	Other	-0.837233	0.634227	0.0661548	0.975945	-1.73962	0.347431	no	no	no	no	no	no	no	no	no	no defect
c0712	dcuC	Other	3.21928	0.453127	3.36777	0.530112	-1.51637	0.614758	no	no	no	no	no	no	no	no	no	no defect
c0715	crcB	Other	1.51692	0.671017	1.91068	0.673155	-0.515953	0.883324	no	no	no	no	no	no	no	no	no	no defect
c0737	gltK	ABC, prokaryotic	-7.30132	6.33687e-05	0.547312	0.896683	-6.38378	0.00575352	yes	no	no	no	yes	no	no	no	yes	host-specific
c0738	gltJ	ABC, prokaryotic	-4.51279	0.0242934	-0.530409	0.881449	-4.44244	0.0755465	yes	no	no	no	no	no	no	no	no	infection-specific
c0739	ybeJ	ABC, prokaryotic	-7.37124	7.05942e-07	-8.07414	2.02305e-06	-1.18259	0.686195	yes	no	no	no	no	no	no	no	no	infection-specific
c0755	nagE	PTS	-1.04444	0.526248	-8.30968	5.1017e-05	-4.01724	0.0392051	yes	no	no	no	no	no	no	no	no	infection-specific
c0776	potE	Other	-0.612422	0.731147	-0.535609	0.764368	0.336984	0.897285	no	no	no	no	yes	no	no	no	yes	organ-specific
c0826	pnuC	Other	-2.67116	0.193362	-0.596458	0.854248	-2.2186	0.4178	no	no	no	no	no	no	no	yes	yes	organ-specific
c0827	c0827	Other	-0.167602	0.953229	0.0938387	0.9794	-0.280648	0.938515	no	no	no	no	no	no	yes	yes	yes	organ-specific
c0836	modF	ABC, prokaryotic	-2.03341	0.422543	-1.66287	0.597583	-1.71831	0.601877	no	no	no	no	no	yes	no	no	yes	organ-specific
c0840	modA	ABC, prokaryotic	-0.281375	0.92786	-3.70491	0.14183	-2.2328	0.466275	no	no	no	no	no	no	no	no	no	no defect
c0841	modB	ABC, prokaryotic	-5.5877	0.00372625	-8.66187	0.000104089	-4.93191	0.0424082	yes	yes	no	yes	no	no	no	no	no	growth defect
c0842	modC	ABC, prokaryotic	0.263385	0.870977	-0.472729	0.786866	0.412698	0.840744	no	no	no	no	no	yes	no	yes	yes	organ-specific
c0871	ybhN	Other	2.4051	0.53827	-0.139974	0.966528	2.05897	0.674646	no	no	no	no	no	no	no	no	no	no defect
c0875	ybhR	ABC, prokaryotic	1.88379	0.345112	1.58879	0.450911	0.267256	0.881498	no	no	no	no	no	no	no	no	no	no defect
c0876	ybhS	ABC, prokaryotic	-2.16513	0.372995	1.76081	0.71579	3.1884	0.580645	no	no	no	no	no	no	no	no	no	no defect
c0877	ybhF	ABC, prokaryotic	-4.98368	0.0124225	-1.56787	0.620876	-5.96157	0.0117897	yes	no	no	no	no	no	no	no	no	infection-specific
c0890	ybiL	Other	-1.22141	0.598782	-0.381389	0.904776	-2.86441	0.246812	no	no	no	no	no	no	no	no	no	no defect
c0893	ybiO	Other	-1.93516	0.369234	1.91466	0.6837	0.724796	0.859039	no	no	no	no	no	no	no	no	no	no defect
c0895	glnP	ABC, prokaryotic	-1.16379	0.673585	-0.0240483	0.994928	-0.345597	0.926902	no	no	no	no	no	no	no	no	no	no defect
c0899	ybiF	Other	-0.566792	0.827659	1.37005	0.738928	-0.126439	0.972474	no	no	no	no	no	no	no	no	no	no defect
c0914	yliA	ABC, prokaryotic	0.952714	0.586374	1.6578	0.442718	1.52343	0.520776	no	no	no	no	no	no	no	no	no	no defect
c0915	c0915	ABC, prokaryotic	-2.83751	0.21159	0.195292	0.961174	-0.982033	0.782671	no	no	no	no	no	no	no	no	no	no defect
c0917	yliD	ABC, prokaryotic	-3.1759	0.151861	-6.75142	0.00207049	-5.68882	0.0141195	yes	no	no	no	no	no	no	no	no	infection-specific
c0987	potF	ABC, prokaryotic	-2.41247	0.341997	-3.43098	0.18369	-0.246614	0.949625	no	yes	no	yes	no	no	no	yes	yes	growth defect
c0988	potG	ABC, prokaryotic	0.592359	0.876561	1.72774	0.727109	-6.35807	0.00622227	yes	no	no	no	no	no	no	no	no	infection-specific
c0989	potH	ABC, prokaryotic	3.49912	0.495553	-0.967496	0.772183	3.6979	0.53501	no	no	no	no	no	no	no	no	no	no defect
c0990	potI	ABC, prokaryotic	-0.35533	0.906664	2.10294	0.677376	-1.0868	0.754975	no	no	no	no	no	no	no	no	no	no defect
c0993	artJ	ABC, prokaryotic	2.31021	0.585858	1.08716	0.806313	2.71634	0.61344	no	no	no	no	no	no	no	no	no	no defect
c0996	artI	ABC, prokaryotic	-2.93076	0.193811	-2.63567	0.333381	-0.141642	0.97118	no	no	no	no	no	no	no	no	no	no defect
c0997	artP	ABC, prokaryotic	-2.66806	0.258268	-5.08635	0.0207411	-1.61751	0.611933	yes	no	no	no	no	no	no	no	no	infection-specific
c1009	aqpZ	Other	-1.22953	0.605473	0.114616	0.973727	-0.812672	0.80342	no	no	no	no	no	no	no	no	no	no defect
c1031	dmsA	Other	-1.98174	0.358841	-3.61469	0.0758176	-1.47918	0.624523	no	no	no	no	no	no	no	no	no	no defect
c1032	dmsB	Other	-0.217777	0.938047	-2.49226	0.28407	-1.03774	0.744228	no	no	no	no	no	no	no	no	no	no defect
c1033	dmsC	Other	-2.27802	0.289213	-7.56594	3.35792e-05	-5.26117	0.0106964	yes	no	no	no	no	no	no	no	no	infection-specific
c1037	ycaD	MFS	-3.12598	0.0254497	-4.67644	0.054862	-1.80393	0.505178	yes	no	no	no	no	no	no	no	no	infection-specific
c1042	focA_2	Other	-1.40034	0.547274	-3.17653	0.138764	-1.59009	0.590254	no	no	no	no	no	no	no	no	no	no defect
c1071	ompF	Other	0.364346	0.899629	1.40181	0.726694	0.511213	0.89599	no	no	no	no	no	no	no	no	no	no defect
c1076	ycbE	ABC, prokaryotic	-0.875512	0.772824	-1.41847	0.646436	1.20879	0.791266	no	no	no	no	no	no	no	no	no	no defect
c1077	ycbM	ABC, prokaryotic	-5.61472	0.00512353	-2.75993	0.31902	-6.60418	0.00448759	yes	yes	no	yes	no	no	no	no	no	growth defect
c1079	ycbO	ABC, prokaryotic	-1.44786	0.605631	-0.360551	0.920855	-6.12697	0.00795972	yes	yes	no	yes	no	no	no	no	no	growth defect
c1085	uup	ABC, eukaryotic	-3.11073	0.150231	-4.96643	0.0283888	-3.4958	0.177777	yes	no	no	no	no	no	no	no	no	infection-specific
c1110	yccA	Other	-2.36112	0.276229	-5.61591	0.00205979	-2.22298	0.418829	yes	no	no	no	no	no	no	no	no	infection-specific
c1132	torC	Other	-0.496722	0.852655	-4.89812	0.00640122	0.927172	0.820087	yes	no	no	no	no	no	no	no	no	infection-specific
c1133	torA	Other	-1.12974	0.633529	-5.36629	0.00279961	-4.41435	0.0414347	yes	no	no	no	no	no	no	no	no	infection-specific
c1134	torD	Other	-2.45794	0.240938	-5.65158	0.00183255	-4.14708	0.064698	yes	no	no	no	no	yes	yes	yes	yes	host-specific
c1143	ycdG	Other	-1.50566	0.533267	-6.46916	0.000382722	-2.2067	0.432253	yes	no	no	no	no	no	no	no	no	infection-specific
c1154	putP	Other	2.56996	0.517504	-1.80816	0.485034	-3.66466	0.109527	no	no	no	no	no	no	no	no	no	no defect
c1156	ycdO	Other	-1.63741	0.472594	-0.495788	0.876142	0.336536	0.93206	no	no	no	no	no	no	no	no	no	no defect
c1157	ycdB	Other	2.50221	0.520151	2.3226	0.621898	-0.346687	0.92255	no	no	no	no	no	no	no	no	no	no defect
c1161	ycdQ	Other	2.13712	0.559361	-0.916817	0.751374	-3.71938	0.100673	no	no	no	no	no	no	no	no	no	no defect
c1232	mchF	ABC, eukaryotic	-3.15498	0.152819	-8.79577	4.33875e-05	-3.8306	0.135659	yes	no	no	no	no	no	no	no	no	infection-specific
c1242	focD	Other	-0.384763	0.884396	-4.08297	0.030396	0.292152	0.937246	yes	no	no	no	no	no	no	no	no	infection-specific
c1250	iroN	Other	2.03475	0.513314	2.42877	0.521001	-0.127594	0.96637	no	no	no	no	no	yes	no	no	yes	organ-specific
c1253	iroC	ABC, eukaryotic	-8.67187	5.92896e-06	-6.16397	0.0060769	-6.5044	0.00521644	yes	no	no	no	no	no	no	no	no	infection-specific
c1273	c1273	Other	-1.72682	0.433048	-2.00563	0.444758	-2.00329	0.472274	no	no	no	no	no	no	no	no	no	no defect
c1314	mdoH	Other	-4.82747	0.00213177	-6.80493	4.10087e-05	-7.43665	5.35949e-05	yes	no	no	no	no	no	no	no	no	infection-specific
c1319	yceE	MFS	-1.37176	0.327749	0.594871	0.900102	-2.51162	0.314691	no	no	no	no	no	no	no	no	no	no defect
c1373	ptsG	PTS	-0.200437	0.894695	-0.718893	0.843489	-0.39985	0.8955	no	no	no	no	no	no	no	no	no	no defect
c1374	fhuE	Other	-1.75055	0.422744	-4.87517	0.00762801	0.655286	0.870644	yes	no	no	no	no	yes	yes	yes	yes	host-specific
c1398	potD	ABC, prokaryotic	-1.83994	0.478265	2.29081	0.667595	0.998328	0.828693	no	no	no	no	no	no	no	no	no	no defect
c1399	potC	ABC, prokaryotic	-1.70396	0.533132	-1.44953	0.668602	-0.6655	0.863378	no	no	no	no	no	no	no	no	no	no defect
c1476	potB	ABC, prokaryotic	-0.409601	0.812344	-0.0358268	0.986277	1.55816	0.631246	no	no	no	no	no	no	no	no	no	no defect
c1477	potA	ABC, prokaryotic	1.2507	0.74788	2.14338	0.686544	0.810262	0.860413	no	no	no	no	no	no	no	no	no	no defect
c1560	nmpC	Other	-1.56645	0.500593	0.825457	0.836644	-0.318692	0.929161	no	no	no	no	no	no	no	yes	yes	organ-specific
c1597	sitD	ABC, prokaryotic	3.40652	0.502006	4.09346	0.530263	1.52037	0.757031	no	no	no	no	no	no	no	no	no	no defect
c1598	sitC	ABC, prokaryotic	-1.27692	0.645975	-2.09172	0.50251	-1.37726	0.694562	no	no	no	no	no	yes	no	no	yes	organ-specific
c1599	sitB	ABC, prokaryotic	-0.587718	0.863478	-1.81232	0.561375	-5.67372	0.0201272	yes	no	no	no	no	yes	no	no	yes	host-specific
c1600	sitA	ABC, prokaryotic	-3.24398	0.147139	-4.13798	0.0960644	-5.54437	0.0192508	yes	no	no	no	no	no	no	no	no	infection-specific
c1634	nhaB	Other	-2.1893	0.330735	-5.99812	0.001686	-0.284976	0.939921	yes	no	no	no	no	yes	no	no	yes	host-specific
c1640	ycgO	Other	1.57491	0.448478	2.23488	0.328893	1.39184	0.569219	no	no	no	no	no	no	no	no	no	no defect
c1646	prrA	Other	-2.05791	0.358813	2.22837	0.661288	-2.20381	0.438618	no	no	no	no	no	yes	no	no	yes	organ-specific
c1652	c1652	ABC, prokaryotic	-1.34827	0.629941	-3.33582	0.21375	-2.26137	0.46208	no	no	no	no	no	yes	yes	no	yes	organ-specific
c1656	ycgC	PTS	-2.62528	0.0436742	-1.01943	0.791797	-3.16647	0.190896	yes	no	no	no	no	yes	no	no	yes	host-specific
c1664	ychM	Other	1.34813	0.508162	1.86519	0.401835	-0.140656	0.942899	no	no	no	no	no	no	no	no	no	no defect
c1676	chaA	Other	-2.02226	0.384312	-6.82257	0.000248981	-3.23714	0.204742	yes	no	no	no	no	no	no	no	no	infection-specific
c1707	oppA	ABC, prokaryotic	0.0345407	0.991697	-5.91333	0.00631863	-1.84986	0.558237	yes	no	no	no	no	no	no	no	no	infection-specific
c1708	oppB	ABC, prokaryotic	-5.10899	0.0114116	-8.00498	0.000270816	-7.34148	0.00121672	yes	no	no	no	no	no	no	no	no	infection-specific
c1709	oppC	ABC, prokaryotic	-1.0057	0.728013	3.19738	0.595503	1.75544	0.72897	no	no	no	no	no	no	no	no	no	no defect
c1711	oppF	ABC, prokaryotic	2.79263	0.543941	4.20843	0.508278	3.83423	0.526728	no	no	no	no	no	no	no	no	no	no defect
c1715	kch	Other	-0.511257	0.858588	-5.88722	0.00194267	-2.33241	0.42534	yes	no	no	no	no	no	no	yes	yes	host-specific
c1717	tonB	Other	-2.26129	0.340989	-3.84358	0.090495	-7.84607	0.000108795	yes	no	no	no	no	no	no	no	no	infection-specific
c1761	c1761	Other	-1.58311	0.475768	-3.27197	0.116084	-4.03486	0.0698622	no	no	no	no	no	no	no	no	no	no defect
c1764	c1764	Other	-2.75917	0.140031	-4.63927	0.0106135	-0.332587	0.923077	yes	no	no	no	no	no	no	no	no	infection-specific
c1765	c1765	Other	-1.35648	0.566976	3.97489	0.513414	-0.05476	0.988248	no	no	no	no	no	no	no	no	no	no defect
c1766	c1766	MFS	-3.24738	0.00851303	-2.26188	0.387044	-1.34035	0.604698	yes	no	no	no	no	no	no	no	no	infection-specific
c1782	ycjN	ABC, prokaryotic	1.4853	0.699563	1.1968	0.791201	-0.00533683	0.99893	no	no	no	no	no	no	no	no	no	no defect
c1784	ycjP	ABC, prokaryotic	-0.725948	0.81774	-1.15434	0.729046	-4.06078	0.112125	no	no	no	no	no	no	no	no	no	no defect
c1790	ycjV	ABC, prokaryotic	-4.69496	0.0176979	-2.38467	0.411413	-4.61456	0.0570789	yes	no	no	no	no	no	no	no	no	infection-specific
c1803	mppA	ABC, prokaryotic	-3.37943	0.143853	-2.81107	0.303999	-10.5026	7.42869e-06	yes	no	no	no	no	no	no	no	no	infection-specific
c1804	ynaI	Other	-1.77169	0.450601	-4.19629	0.029114	-3.5124	0.13829	yes	no	no	no	no	no	no	no	no	infection-specific
c1811	c1811	Other	1.41394	0.67924	2.70625	0.575372	-6.63658	0.000823891	yes	no	no	no	no	no	no	no	no	infection-specific
c1816	ydaN	Other	-0.791797	0.772191	-5.27937	0.00390692	-5.28086	0.0113921	yes	no	no	no	no	yes	no	no	yes	host-specific
c1822	ompN	Other	3.6194	0.144536	3.76774	0.122905	3.87146	0.168091	no	no	no	no	no	no	no	yes	yes	organ-specific
c1857	ydcO	Other	-3.0364	0.106611	-7.31895	3.23458e-05	-3.24368	0.170784	yes	no	no	no	no	no	no	no	no	infection-specific
c1865	ydcT	ABC, prokaryotic	-2.48496	0.316257	-4.99726	0.0358842	-1.12074	0.752258	yes	no	no	no	no	no	no	no	no	infection-specific
c1867	ydcV	ABC, prokaryotic	-7.46362	1.73749e-08	-6.83149	3.96676e-06	-8.09257	7.80245e-08	yes	yes	no	yes	yes	yes	yes	yes	yes	growth defect
c1878	ansP	Other	3.58499	0.409109	0.0510453	0.987886	1.48127	0.743641	no	no	no	no	no	no	no	no	no	no defect
c1901	narU	MFS	-1.88568	0.22466	0.244015	0.952432	-2.7068	0.233613	no	yes	no	yes	no	no	no	no	no	growth defect
c1921	xasA	Other	-1.14772	0.640229	-2.32096	0.378103	-5.29771	0.00990177	yes	no	no	no	no	yes	no	no	yes	host-specific
c1925	yddA	ABC, eukaryotic	-5.19633	0.00756778	-7.0033	0.00119269	-5.03291	0.0335939	yes	no	no	no	no	no	no	no	no	infection-specific
c1943	yneE	Other	-2.48135	0.252427	-5.55165	0.00407132	-2.68922	0.306414	yes	no	no	no	no	yes	yes	yes	yes	host-specific
c1950	sotB	MFS	-2.43913	0.0794178	0.820646	0.86424	-1.10495	0.70254	no	no	no	no	no	no	no	no	no	no defect
c1951	marC	Other	0.335864	0.913341	0.840718	0.834281	-2.31743	0.401921	no	no	no	no	no	no	no	no	no	no defect
c1956	c1956	Other	0.220696	0.94241	-4.47291	0.0299801	-3.69422	0.117362	yes	no	no	no	no	no	no	no	no	infection-specific
c1977	ynfE	Other	-2.03966	0.33168	-0.945245	0.750484	-3.60515	0.119096	no	no	no	no	no	no	no	no	no	no defect
c1978	ynfF	Other	-3.20195	0.0804585	-5.16296	0.00474686	-3.09303	0.203225	yes	no	no	no	no	no	no	no	no	infection-specific
c1979	ynfG	Other	-2.89236	0.146665	-1.0482	0.732152	-6.61055	0.000992427	yes	no	no	no	no	no	no	no	no	infection-specific
c1987	ynfM	MFS	-3.84826	0.00367347	-6.74979	0.00220853	-2.70698	0.251758	yes	no	no	no	no	no	no	no	no	infection-specific
c2007	uidC	Other	-0.276132	0.890107	2.30364	0.531643	0.868617	0.775925	no	no	no	no	no	no	no	no	no	no defect
c2008	uidB	Other	3.31719	0.435264	2.05861	0.641158	1.49849	0.73871	no	no	no	no	no	no	no	no	no	no defect
c2013	malX	PTS	0.386496	0.831773	-2.46733	0.365401	-0.859883	0.749806	no	no	no	no	no	no	no	no	no	no defect
c2051	ydhP	MFS	-4.06874	0.00130246	-7.45972	0.000759585	-3.63594	0.0833554	yes	no	no	no	no	no	no	no	no	infection-specific
c2057	ydhE	SLC	-4.14867	0.000701834	-2.70759	0.338367	-1.40824	0.623236	yes	no	no	no	no	no	no	no	no	infection-specific
c2064	ydhU	Other	0.747533	0.816195	-2.29163	0.363158	-1.71012	0.546678	no	no	no	no	no	no	no	no	no	no defect
c2136	celB	PTS	-3.25294	0.00915446	-6.02546	0.00767951	-2.83705	0.205917	yes	no	no	no	yes	no	no	no	yes	host-specific
c2173	ydjE	MFS	-2.86124	0.036792	-4.1653	0.0940405	-3.71272	0.0759536	yes	no	no	no	no	no	no	no	no	infection-specific
c2179	ydjK	MFS	-3.75	0.00275995	-6.44781	0.0040449	-1.62421	0.532706	yes	no	no	no	yes	no	no	no	yes	host-specific
c2196	yeaN	MFS	-2.21944	0.128735	-4.03881	0.134286	-2.38277	0.322785	no	no	no	no	no	yes	no	no	yes	organ-specific
c2205	yeaS	Other	2.11749	0.594522	0.112491	0.975171	-0.526018	0.88025	no	no	no	no	no	no	no	no	no	no defect
c2224	manY	PTS	-1.53505	0.340916	0.832836	0.858803	-3.33108	0.115085	no	no	no	no	no	no	no	no	no	no defect
c2226	manZ	PTS	-4.91307	0.000217975	1.2302	0.794053	-5.69154	0.000899407	yes	yes	yes	yes	no	no	no	no	no	growth defect
c2250	yebZ	Other	-1.31344	0.562851	-3.10213	0.135428	-0.278957	0.933512	no	no	no	no	no	no	no	no	no	no defect
c2251	c2251	Other	-0.164774	0.913754	-1.29725	0.325422	-1.39412	0.294781	no	no	no	no	no	no	no	no	no	no defect
c2271	yebL	ABC, prokaryotic	-4.05319	0.0521159	-9.14356	1.58507e-05	-3.06316	0.256503	yes	no	no	no	no	no	no	no	no	infection-specific
c2272	yebM	ABC, prokaryotic	-4.73344	0.0157708	1.08473	0.811086	-7.57178	0.000934132	yes	no	no	no	no	no	no	no	no	infection-specific
c2273	yebI	ABC, prokaryotic	0.479748	0.78467	0.424067	0.828552	-0.238663	0.899875	no	no	no	no	no	no	no	no	no	no defect
c2286	bisZ	Other	-2.95843	0.0756159	-1.4833	0.512452	-0.626437	0.834647	no	no	no	no	no	yes	no	no	yes	organ-specific
c2304	motB	Other	-3.31084	0.066498	-4.24009	0.0271916	-3.33262	0.153334	yes	no	no	no	no	no	no	no	no	infection-specific
c2305	motA	Other	-1.8108	0.417301	-6.88475	0.000219228	-6.57837	0.000568791	yes	no	no	no	no	no	no	no	no	infection-specific
c2313	araG	ABC, prokaryotic	-4.52615	0.0251431	-6.29284	0.0043979	-5.0599	0.0345495	yes	no	no	no	no	no	no	no	no	infection-specific
c2314	araF	ABC, prokaryotic	4.60655	0.425318	4.74525	0.480669	-2.46994	0.399197	no	no	no	no	no	no	no	no	no	no defect
c2332	yecS	ABC, prokaryotic	0.809749	0.693061	1.54632	0.477154	1.72684	0.455585	no	no	no	no	no	no	no	no	no	no defect
c2348	c2348	Other	-1.8154	0.421854	-1.15246	0.692745	-3.13796	0.202463	no	no	no	no	no	no	no	no	no	no defect
c2352	emrE	Other	1.35637	0.678904	1.77942	0.674029	-0.0623125	0.986385	no	no	no	no	no	no	no	no	no	no defect
c2420	c2420	MFS	-3.36125	0.00966488	-5.62816	0.020863	-2.88528	0.209117	yes	no	no	no	no	no	no	no	no	infection-specific
c2436	c2436	Other	1.977	0.599439	-3.15388	0.155126	-2.15021	0.431748	no	no	no	no	no	no	no	no	no	no defect
c2443	shiA	MFS	-2.56585	0.0507227	-6.55219	0.00434769	-2.71576	0.268563	yes	no	no	no	no	no	no	no	no	infection-specific
c2482	c2482	Other	0.0913899	0.97459	-0.312742	0.923053	-2.36845	0.380335	no	no	no	no	no	no	no	no	no	no defect
c2494	c2494	Other	1.36035	0.537068	0.396685	0.84202	-0.829538	0.670068	no	no	no	no	no	no	no	no	no	no defect
c2571	wzxC	Other	-2.14658	0.275389	-4.83396	0.00601057	-1.25377	0.651916	yes	no	no	no	no	no	no	no	no	infection-specific
c2589	c2589	Other	1.92526	0.610259	2.24518	0.622155	-0.482093	0.890793	no	no	no	no	no	no	no	yes	yes	organ-specific
c2600	yegM	Other	-0.300042	0.913083	-3.2056	0.141646	-3.42096	0.15167	no	no	no	no	no	no	no	no	no	no defect
c2601	yegN	Other	-1.49813	0.502586	-3.79302	0.0633606	2.37027	0.632475	no	no	no	no	no	no	no	no	no	no defect
c2602	yegO	Other	2.68345	0.495141	3.65711	0.515936	2.73558	0.606688	no	no	no	no	no	no	no	no	no	no defect
c2603	yegB	MFS	-0.771809	0.641592	-6.06441	0.010139	-2.08012	0.388052	yes	no	no	no	no	no	no	no	no	infection-specific
c2617	gatC	PTS	-2.01224	0.174819	-4.21491	0.0880849	-1.20229	0.667602	no	no	no	no	no	no	no	no	no	no defect
c2633	yohM	Other	-0.62666	0.724894	-2.07877	0.162515	-0.369073	0.882634	no	no	no	no	no	no	no	no	no	no defect
c2636	yehB	Other	-1.86796	0.416023	-5.58682	0.00247907	-1.46887	0.631616	yes	no	no	no	no	no	no	no	no	infection-specific
c2659	yehX	ABC, prokaryotic	-4.70383	0.000156559	-3.05399	0.0304519	-3.43871	0.0131394	yes	no	no	no	no	no	no	no	no	infection-specific
c2660	yehY	ABC, prokaryotic	-1.31258	0.634048	-1.06582	0.747864	-2.61905	0.361061	no	no	no	no	no	no	no	no	no	no defect
c2661	yehZ	ABC, prokaryotic	4.3233	0.102205	3.39352	0.157681	3.4785	0.155619	no	yes	no	yes	no	no	no	no	no	growth defect
c2673	yohJ	Other	3.55764	0.447187	3.33983	0.540036	0.542765	0.891379	no	no	no	no	no	no	no	no	no	no defect
c2682	mglC	ABC, prokaryotic	-0.900715	0.753369	-4.8502	0.033252	-2.2982	0.439428	yes	no	no	no	no	no	no	no	no	infection-specific
c2684	mglB	ABC, prokaryotic	-3.42011	0.110731	1.35577	0.775226	-6.05696	0.0100643	yes	no	no	no	no	yes	no	no	yes	host-specific
c2690	cirA	Other	-2.55295	0.208863	-7.13501	2.73825e-05	-2.85996	0.253697	yes	no	no	no	no	no	no	no	no	infection-specific
c2691	lysP	Other	2.14281	0.551473	2.32131	0.588058	-1.02971	0.735763	no	no	no	no	no	no	no	no	no	no defect
c2702	fruA	PTS	-1.83709	0.217728	-6.05373	0.00803471	-2.352	0.352795	yes	no	no	no	no	no	no	no	no	infection-specific
c2704	fruB	PTS	0.00271453	0.998722	1.90978	0.726805	-0.00442415	0.998926	no	no	no	no	no	no	no	no	no	no defect
c2706	yeiO	MFS	-1.78212	0.311262	-4.8968	0.024122	-3.20628	0.116082	yes	no	no	no	no	no	no	no	no	infection-specific
c2714	yejA	ABC, prokaryotic	-2.98774	0.190746	-1.682	0.581861	0.112313	0.977946	no	no	no	no	no	no	no	no	no	no defect
c2715	yejB	ABC, prokaryotic	-2.4012	0.323039	-1.70733	0.581265	-4.0867	0.115583	no	no	no	no	no	no	no	no	no	no defect
c2719	bcr	MFS	0.786771	0.683123	0.777999	0.865304	0.831689	0.81703	no	no	no	no	no	no	no	no	no	no defect
c2733	ccmF	Other	3.0074	0.471558	-1.26964	0.647777	2.02649	0.675886	no	no	no	no	no	no	no	no	no	no defect
c2736	ccmC	ABC, prokaryotic	0.482707	0.890478	-0.661932	0.850556	-1.23228	0.715996	no	no	no	no	no	no	no	no	no	no defect
c2752	yojI	ABC, eukaryotic	-8.51655	3.90552e-06	-10.9391	1.03727e-06	-11.262	1.74928e-06	yes	no	no	no	no	no	no	no	no	infection-specific
c2775	yfaL	Other	-2.14231	0.317651	-5.7024	0.00151834	-2.89292	0.256453	yes	no	no	no	no	no	no	no	no	infection-specific
c2781	glpT	MFS	-1.92168	0.184478	-5.95868	0.00724847	-0.718823	0.815268	yes	no	no	no	no	no	no	no	no	infection-specific
c2796	c2796	Other	-2.33589	0.270542	-1.76277	0.5161	-5.1888	0.0135685	yes	no	no	no	no	yes	no	yes	yes	host-specific
c2813	yfbK	Other	0.359472	0.905974	-4.15461	0.0315766	-0.173224	0.962151	yes	no	no	no	no	no	no	no	no	infection-specific
c2848	hisP	ABC, prokaryotic	-0.343185	0.913871	-7.48625	0.000535373	-2.55657	0.38321	yes	no	no	no	no	no	no	no	no	infection-specific
c2849	hisM	ABC, prokaryotic	-0.119732	0.940077	-1.26219	0.429113	-0.728986	0.689682	no	no	no	no	no	no	no	no	no	no defect
c2851	hisJ	ABC, prokaryotic	-3.77717	0.063486	2.34881	0.650708	-1.41941	0.668453	no	no	no	no	no	no	no	no	no	no defect
c2889	fadL	Other	-1.6023	0.484137	-6.41995	0.000211203	-2.23234	0.416839	yes	no	no	no	no	no	no	no	no	infection-specific
c2894	ydeU	Other	-0.670336	0.787971	-3.80666	0.0507635	0.601925	0.880973	no	no	no	no	no	no	no	no	no	no defect
c2895	c2895	Other	-1.76458	0.403551	0.592291	0.871613	-0.626837	0.848822	no	no	no	no	no	no	no	no	no	no defect
c2900	dsdX	Other	-0.506875	0.839839	-0.0798597	0.980492	2.70063	0.586764	no	no	no	no	no	no	no	no	no	no defect
c2922	c2922	PTS	-1.6042	0.308439	-0.848385	0.815308	0.699659	0.848413	no	no	no	no	no	no	no	no	no	no defect
c2925	c2925	PTS	-1.18162	0.397781	-1.169	0.738069	-1.25819	0.655119	no	no	no	no	no	no	no	no	no	no defect
c2926	c2926	PTS	0.289056	0.903647	-1.17628	0.718366	-3.4166	0.0681114	no	yes	no	yes	no	no	no	no	no	growth defect
c2931	c2931	Other	4.47126	0.37971	4.35829	0.476287	-0.935552	0.778642	no	no	no	no	no	no	no	no	no	no defect
c2939	xapB	MFS	-0.350237	0.833333	1.04473	0.82888	1.17457	0.764465	no	no	no	no	no	no	no	no	no	no defect
c2943	yfeH	SLC	-1.37407	0.288352	-4.93292	0.0285125	-1.62325	0.524919	yes	no	no	no	no	no	no	no	no	infection-specific
c2951	ptsI	PTS	-3.0882	0.00995215	-3.52561	0.173771	-1.03504	0.700713	yes	yes	no	yes	no	no	no	no	no	growth defect
c2959	cysP	ABC, prokaryotic	-1.73055	0.490433	-6.26863	0.00274279	0.787403	0.853744	yes	no	no	no	no	no	no	no	no	infection-specific
c2962	c2962	PTS	-0.969348	0.50385	-2.85115	0.224869	-1.09736	0.667866	no	no	no	no	no	no	no	no	no	no defect
c2997	acrD	Other	0.486781	0.868571	-0.860877	0.770759	-1.43728	0.635803	no	no	no	no	no	yes	yes	yes	yes	organ-specific
c3005	nlpB	Other	2.06146	0.577954	-0.0427665	0.990141	-1.92118	0.502569	no	no	no	no	no	no	no	no	no	no defect
c3009	perM	Other	-0.621246	0.811165	-6.92276	7.58054e-05	-5.57364	0.00344971	yes	no	no	no	no	no	no	no	no	infection-specific
c3014	uraA	Other	-1.1941	0.623141	1.94801	0.67105	-1.34647	0.666662	no	no	no	no	no	no	no	no	no	no defect
c3062	hcaT	MFS	-0.908548	0.55331	-2.21683	0.488612	-1.61958	0.53582	no	no	no	no	yes	no	no	no	yes	organ-specific
c3068	yphD	ABC, prokaryotic	-6.7471	0.000385948	-12.0815	2.80226e-07	-4.84217	0.0448866	yes	no	no	no	no	no	no	no	no	infection-specific
c3069	yphE	ABC, prokaryotic	-5.75792	0.000155729	-7.53818	1.3469e-05	-7.33401	6.30691e-05	yes	no	no	no	no	no	no	no	no	infection-specific
c3070	yphF	ABC, prokaryotic	2.91784	0.193952	2.68917	0.272468	2.40215	0.331323	no	yes	no	yes	no	no	no	no	no	growth defect
c3112	kgtP	MFS	-3.62317	0.00884012	-7.73755	0.000619406	-2.50079	0.290369	yes	no	no	no	no	no	no	no	no	infection-specific
c3139	c3139	Other	-2.86484	0.176008	-8.76452	3.53641e-06	-6.54353	0.00132478	yes	no	no	no	no	no	no	no	no	infection-specific
c3211	gabP	Other	1.91617	0.441198	1.46816	0.552769	1.45822	0.619125	no	no	no	no	no	no	no	no	no	no defect
c3232	proX	ABC, prokaryotic	-1.85059	0.475196	-6.62944	0.00269849	-4.49217	0.0717969	yes	no	no	no	no	yes	no	no	yes	host-specific
c3238	emrA	Other	-0.708339	0.789526	1.63816	0.712778	-1.08928	0.747862	no	no	no	no	no	no	no	no	no	no defect
c3239	emrB	MFS	-2.30814	0.0939995	-7.38221	0.00130484	-2.67685	0.264425	yes	no	no	no	no	no	no	no	no	infection-specific
c3256	srlA	PTS	1.29908	0.570676	2.60759	0.656234	-1.03364	0.702093	no	no	no	no	no	no	no	no	no	no defect
c3257	srlE	PTS	-0.235107	0.88301	-4.36424	0.0636223	2.47797	0.595416	no	no	no	no	no	no	no	no	no	no defect
c3258	srlB	PTS	-0.450299	0.78155	1.65963	0.763238	-1.01685	0.725962	no	no	no	no	no	no	no	no	no	no defect
c3301	ygbN	Other	0.2099	0.946231	-1.22042	0.694302	-5.30395	0.0122381	yes	no	no	no	no	no	no	no	no	infection-specific
c3353	c3353	MFS	-0.961807	0.478508	0.338126	0.93778	-1.51214	0.561664	no	no	no	no	no	no	no	no	no	no defect
c3370	fucP	MFS	-0.67182	0.667329	-2.00263	0.509392	-2.08944	0.409573	no	no	no	no	no	no	no	no	no	no defect
c3424	ptsP	PTS	-1.48333	0.314224	-7.16461	0.00201109	-3.8995	0.0673093	yes	no	no	no	no	no	no	no	no	infection-specific
c3438	araE	MFS	0.725174	0.668006	1.31502	0.769008	2.78171	0.547628	no	yes	no	yes	no	no	no	no	no	growth defect
c3460	ygfO	Other	-0.40151	0.882036	0.649817	0.867296	-4.82288	0.025778	yes	no	no	no	no	no	no	no	no	infection-specific
c3462	c3462	MFS	-0.837587	0.645902	-0.07044	0.986197	-1.64785	0.532135	no	no	no	no	no	no	no	no	no	no defect
c3502	yggB	Other	-0.765546	0.780773	0.0470024	0.989935	-0.817721	0.811748	no	no	no	no	no	no	no	no	no	no defect
c3508	c3508	ABC, prokaryotic	-1.86717	0.196718	-0.621703	0.716012	-1.92147	0.196361	no	no	no	no	no	no	no	no	no	no defect
c3509	c3509	ABC, prokaryotic	-0.665577	0.820724	-1.59684	0.604616	-2.89363	0.299544	no	no	no	no	no	no	no	no	no	no defect
c3515	cmtA	PTS	0.206807	0.912677	-0.795295	0.83333	1.76327	0.66625	no	no	no	no	no	no	no	no	no	no defect
c3529	galP	MFS	0.59515	0.711904	-2.46053	0.3795	-1.00358	0.712049	no	no	no	no	no	no	no	no	no	no defect
c3552	nupG	MFS	-1.52039	0.275581	-4.24141	0.0900597	-0.150981	0.96363	no	no	no	no	no	no	no	no	no	no defect
c3570	hlyA	Other	-2.13721	0.315504	-4.72156	0.0116951	-0.670176	0.845337	yes	no	no	no	no	no	no	no	no	infection-specific
c3573	hlyB	ABC, eukaryotic	3.16756	0.363577	1.83204	0.556663	3.40921	0.441345	no	no	no	no	no	no	no	no	no	no defect
c3610	c3610	Other	-2.20935	0.291951	-3.91839	0.0539896	-2.46987	0.353603	no	no	no	no	no	no	no	no	no	no defect
c3619	sat	Other	2.55388	0.530957	1.05296	0.791081	-0.980461	0.762481	no	no	no	no	no	yes	no	no	yes	organ-specific
c3623	iutA	Other	1.25944	0.721224	1.96331	0.680764	-3.00171	0.239543	no	no	no	no	no	no	no	no	no	no defect
c3635	c3635	Other	-1.92153	0.377201	-5.03393	0.00734094	-2.82286	0.263001	yes	no	no	no	no	yes	no	no	yes	host-specific
c3655	c3655	Other	0.294159	0.924082	-1.30768	0.63906	-2.48005	0.356435	no	no	no	no	no	no	no	no	no	no defect
c3687	kpsE	ABC, prokaryotic	1.64003	0.674388	2.63284	0.616713	0.705128	0.872648	no	no	no	no	no	no	no	no	no	no defect
c3698	kpsM	ABC, prokaryotic	0.491576	0.888484	-5.32443	0.0190002	-4.01587	0.117701	yes	no	no	no	no	no	no	no	no	infection-specific
c3704	yghK	Other	0.494513	0.863065	2.40057	0.603295	-0.778106	0.812379	no	no	no	no	no	yes	no	no	yes	organ-specific
c3716	c3716	ABC, prokaryotic	-1.2371	0.661444	0.282913	0.94637	-0.963067	0.792168	no	no	no	no	no	no	no	no	no	no defect
c3716	c3716	Other	0.456008	0.882621	-0.559339	0.860457	-0.422904	0.907122	no	no	no	no	no	no	no	no	no	no defect
c3724	pitB	Other	-0.185841	0.945824	2.12251	0.641494	4.99809	0.466903	no	no	no	no	no	no	no	no	no	no defect
c3740	exbD	Other	-0.120938	0.946813	-0.655539	0.697761	0.562192	0.814704	no	no	no	no	no	no	no	no	no	no defect
c3741	exbB	Other	1.84156	0.627853	1.1014	0.783526	-7.83165	9.41454e-05	yes	no	no	no	no	yes	no	no	yes	host-specific
c3761	c3761	ABC, prokaryotic	4.08063	0.455823	-2.60611	0.350397	1.53399	0.752088	no	no	no	no	yes	no	no	no	yes	organ-specific
c3771	c3771	ABC, prokaryotic	0.10508	0.973278	0.819542	0.847018	-2.21748	0.457342	no	no	no	no	no	no	no	no	no	no defect
c3774	c3774	ABC, prokaryotic	-1.04681	0.720367	3.20287	0.582307	-7.11009	0.0016798	yes	no	no	no	no	no	no	no	no	infection-specific
c3775	c3775	Other	1.02865	0.75311	0.104687	0.975675	-1.40917	0.652119	no	no	no	no	no	no	no	no	no	no defect
c3781	tolC	Other	-2.32435	0.248916	0.548478	0.877148	-1.89697	0.501477	no	no	no	no	no	no	no	no	no	no defect
c3789	ygiE	Other	-2.37101	0.266751	0.492763	0.894759	-4.20343	0.0660135	no	no	yes	yes	no	no	no	no	no	growth defect
c3814	ygjE	Other	-2.33491	0.266788	-5.26177	0.00642019	-1.62374	0.586728	yes	no	no	no	no	no	no	no	no	infection-specific
c3847	ygjU	Other	0.851109	0.788994	-0.413364	0.898241	1.28533	0.773932	no	no	no	no	no	no	no	no	no	no defect
c3851	exuT	MFS	1.15045	0.574182	0.230362	0.958909	0.1802	0.95717	no	no	no	no	no	no	no	no	no	no defect
c3874	tdcC	Other	0.48163	0.878036	2.85933	0.592775	-2.89267	0.270525	no	no	no	no	no	no	no	no	no	no defect
c3882	yhaU	MFS	-1.27307	0.361516	1.94241	0.736264	-0.254919	0.934323	no	no	no	no	no	no	no	no	no	no defect
c3889	c3889	PTS	-1.41299	0.334635	-3.77975	0.118406	-0.243747	0.938391	no	no	no	no	no	no	no	no	no	no defect
c3890	c3890	PTS	-0.0148013	0.992545	-4.72538	0.045453	0.834784	0.820018	yes	no	no	no	no	no	no	no	no	infection-specific
c3891	c3891	PTS	-0.00454333	0.99779	1.82737	0.727292	-0.507431	0.860949	no	no	no	no	no	no	no	no	no	no defect
c3895	agaB	PTS	2.40724	0.419422	1.02541	0.832304	-1.07467	0.70219	no	no	no	no	no	no	no	no	no	no defect
c3896	agaC	PTS	-0.489058	0.743989	-5.36108	0.0164532	-0.321849	0.916587	yes	no	no	no	no	no	no	no	no	infection-specific
c3897	agaD	PTS	1.16966	0.380536	2.37821	0.314498	3.06291	0.243744	no	no	no	no	no	no	no	no	no	no defect
c3914	mtr	Other	-0.441484	0.871943	0.283206	0.936482	-1.25711	0.690418	no	no	no	no	no	no	no	no	no	no defect
c3950	yrbB	ABC, prokaryotic	-1.03845	0.725226	-9.36234	4.92048e-05	-1.65021	0.625008	yes	no	no	no	no	no	no	no	no	infection-specific
c3953	yrbD	ABC, prokaryotic	-3.78969	0.0768275	-2.92725	0.289827	-3.34504	0.227004	no	no	no	no	no	no	no	no	no	no defect
c3954	yrbE	ABC, prokaryotic	-0.0471685	0.988167	0.839567	0.842915	2.28389	0.655019	no	no	no	no	no	no	no	no	no	no defect
c3955	yrbF	ABC, prokaryotic	-1.56704	0.564513	-3.69957	0.152938	-2.00878	0.528336	no	no	no	no	no	no	no	no	no	no defect
c3964	ptsN	PTS	-3.62377	0.0425004	-2.47825	0.437199	-4.22046	0.056261	yes	no	no	no	no	no	no	no	no	infection-specific
c3978	nanT	MFS	0.125895	0.947322	1.84566	0.718114	4.064	0.475741	no	no	no	no	no	no	no	no	no	no defect
c3982	sspA	Other	0.00412567	0.998898	-8.63547	1.53558e-06	-7.26906	0.000157735	yes	no	no	no	no	yes	yes	yes	yes	host-specific
c3995	yhcP	Other	0.251009	0.933213	-1.54382	0.570606	-0.505159	0.885093	no	no	no	no	no	yes	no	no	yes	organ-specific
c3996	yhcQ	Other	-0.280079	0.920882	-0.558005	0.865211	-3.41196	0.162916	no	no	no	no	no	no	no	no	no	no defect
c4015	c4015	ABC, prokaryotic	-4.29167	0.0416907	-9.60088	1.04006e-05	-8.33806	0.000151687	yes	no	no	no	no	no	no	no	no	infection-specific
c4016	c4016	ABC, prokaryotic	-4.18943	0.0509413	-6.78347	0.0021702	-6.53986	0.00501839	yes	no	no	no	no	no	no	no	no	infection-specific
c4023	panF	Other	2.06104	0.580895	1.85166	0.657949	-0.676454	0.842767	no	no	yes	yes	no	no	no	no	no	growth defect
c4031	acrE	Other	-1.93929	0.380763	0.508351	0.897224	-3.94802	0.0844093	no	no	no	no	no	no	no	no	no	no defect
c4032	acrF	Other	1.71986	0.619391	2.32117	0.597849	5.28649	0.431807	no	no	no	no	no	yes	no	no	yes	organ-specific
c4034	yhdW	ABC, prokaryotic	-1.0846	0.705162	-1.83174	0.553835	-1.71032	0.596507	no	no	no	no	no	no	no	no	no	no defect
c4035	yhdX	ABC, prokaryotic	-0.678534	0.839514	-3.09694	0.268134	-6.96084	0.00314437	yes	no	no	no	no	no	no	no	no	infection-specific
c4036	yhdY	ABC, prokaryotic	3.76112	0.47589	-0.497712	0.89352	-3.24539	0.24475	no	no	no	no	no	no	no	no	no	no defect
c4037	yhdZ	ABC, prokaryotic	-3.90848	0.0608608	-6.86087	0.00139957	-2.87551	0.30267	yes	no	no	no	no	no	yes	no	yes	host-specific
c4050	trkA	Other	-0.986271	0.706272	-5.58872	0.00193106	-7.90163	5.23102e-05	yes	no	no	no	no	no	no	no	no	infection-specific
c4051	mscL	Other	0.114567	0.968021	-3.52552	0.0886143	-1.44039	0.644026	no	no	no	no	no	no	no	no	no	no defect
c4125	kefB	Other	0.917716	0.777036	0.322013	0.928692	3.21434	0.579434	no	no	no	no	no	no	no	no	no	no defect
c4126	yheR	Other	-0.651857	0.806139	-0.117691	0.97188	-1.259	0.691159	no	no	no	no	no	yes	no	yes	yes	organ-specific
c4139	yhfC	MFS	0.29243	0.884011	-3.73996	0.150324	-0.409908	0.8981	no	no	no	no	no	no	no	no	no	no defect
c4143	nirC	Other	4.16043	0.389795	1.69636	0.700077	4.26445	0.505008	no	no	no	no	no	no	yes	no	yes	organ-specific
c4186	feoB	Other	-1.02194	0.684131	1.3212	0.755039	-0.315249	0.930093	no	no	no	no	no	no	no	no	no	no defect
c4187	yhgG	Other	0.464045	0.881362	1.75182	0.690268	-0.994187	0.765189	no	no	no	no	no	no	no	no	no	no defect
c4192	gntT	Other	0.527269	0.869696	1.1597	0.785011	3.67182	0.551726	no	no	no	no	no	no	no	no	no	no defect
c4212	ycbS	Other	1.54852	0.660584	2.55318	0.607439	-0.0384897	0.991961	no	no	no	no	no	no	no	yes	yes	organ-specific
c4224	gntU	Other	4.37472	0.115257	3.4478	0.14423	2.94614	0.192229	no	no	no	no	no	no	no	no	no	no defect
c4239	ugpC	ABC, prokaryotic	2.17621	0.59278	-1.5238	0.630831	3.15479	0.57838	no	no	no	no	no	no	no	no	no	no defect
c4240	ugpE	ABC, prokaryotic	-0.857925	0.762955	-3.1916	0.227637	-2.70857	0.344156	no	no	no	no	no	no	no	no	no	no defect
c4241	ugpA	ABC, prokaryotic	0.0519669	0.987491	-3.28169	0.215813	0.830356	0.852942	no	yes	no	yes	no	no	no	no	no	growth defect
c4242	ugpB	ABC, prokaryotic	2.67052	0.535954	0.319333	0.936255	3.10799	0.581372	no	no	no	no	yes	no	no	yes	yes	organ-specific
c4244	livF	ABC, prokaryotic	0.985735	0.783821	1.47136	0.756443	0.0648155	0.987174	no	no	no	no	no	no	no	no	no	no defect
c4245	livG	ABC, prokaryotic	-3.69981	0.0765462	-1.92269	0.526275	-2.5587	0.381489	no	no	no	no	no	no	no	no	no	no defect
c4246	livM	ABC, prokaryotic	-2.59503	0.275266	-6.84189	0.00199837	1.5079	0.754729	yes	no	no	no	no	no	no	no	no	infection-specific
c4247	livH	ABC, prokaryotic	0.21964	0.948628	3.68348	0.56626	-0.124614	0.975672	no	no	no	no	no	no	no	no	no	no defect
c4248	livK	ABC, prokaryotic	-4.62031	0.0206217	-2.88041	0.279853	-5.37762	0.022856	yes	no	no	no	no	no	no	no	no	infection-specific
c4253	livJ	ABC, prokaryotic	-0.345267	0.91305	-2.17858	0.458392	-3.52217	0.191377	no	no	no	no	no	no	no	no	no	no defect
c4269	nikA	ABC, prokaryotic	-1.74496	0.501544	-8.02419	0.000151144	-3.64353	0.160781	yes	no	no	no	no	no	no	no	no	infection-specific
c4270	nikB	ABC, prokaryotic	-1.81722	0.504562	-2.2734	0.435202	-4.63849	0.061852	no	no	no	no	no	no	no	no	no	no defect
c4271	nikC	ABC, prokaryotic	2.39034	0.587041	1.9729	0.695889	-0.62812	0.865953	no	no	no	no	no	yes	no	no	yes	organ-specific
c4279	c4279	PTS	0.566624	0.759051	3.17918	0.620184	1.19831	0.748139	no	no	no	no	no	no	no	no	no	no defect
c4285	yhhJ	ABC, prokaryotic	0.450971	0.892807	-2.551	0.347955	1.95055	0.690829	no	no	no	no	no	no	no	no	no	no defect
c4291	pitA	Other	3.26229	0.428522	5.06668	0.412441	0.752308	0.858368	no	no	no	no	no	no	no	yes	yes	organ-specific
c4292	yhiO	Other	1.23252	0.712756	0.622799	0.871587	3.12987	0.582343	no	no	no	no	no	no	no	no	no	no defect
c4308	chuA	Other	-0.442523	0.867967	3.65249	0.519533	4.92981	0.475056	no	no	no	no	no	no	no	no	no	no defect
c4313	chuT	ABC, prokaryotic	0.837179	0.811447	-1.71364	0.573062	0.231328	0.955144	no	no	no	no	no	no	no	no	no	no defect
c4317	chuU	ABC, prokaryotic	0.231014	0.944669	-1.87177	0.545459	-0.757707	0.835861	no	no	no	no	no	no	no	no	no	no defect
c4318	c4318	ABC, prokaryotic	4.15511	0.430554	3.95139	0.530038	2.65951	0.627872	no	no	no	no	no	no	no	no	no	no defect
c4324	yhiU	Other	0.432137	0.890625	1.43005	0.735859	0.697119	0.865857	no	no	no	no	no	no	no	no	no	no defect
c4325	yhiV	Other	-0.0866622	0.975807	1.92953	0.678658	-0.140783	0.970285	no	no	no	no	no	no	no	no	no	no defect
c4340	dctA	Other	0.608073	0.850186	-0.317487	0.926502	-1.60816	0.605167	no	no	no	no	no	no	no	no	no	no defect
c4342	yhjL	Other	3.8041	0.411686	3.58313	0.507556	-0.683182	0.840668	no	no	no	no	yes	no	no	no	yes	organ-specific
c4344	yhjN	Other	1.07253	0.743341	0.773571	0.839739	2.21073	0.661755	no	no	no	no	no	no	no	no	no	no defect
c4345	yhjO	Other	0.542127	0.863439	0.592419	0.87564	1.45217	0.753278	no	no	no	no	no	no	no	no	no	no defect
c4355	dppF	ABC, prokaryotic	0.810339	0.815971	-3.51854	0.152617	-1.41192	0.669914	no	no	no	no	no	no	no	no	no	no defect
c4356	dppD	ABC, prokaryotic	-0.119837	0.970791	-5.1194	0.025927	-2.32698	0.446554	yes	no	no	no	no	no	no	no	no	infection-specific
c4357	dppC	ABC, prokaryotic	0.159763	0.961983	-4.16778	0.0952443	-0.180461	0.964353	no	no	no	no	no	no	no	no	no	no defect
c4358	dppB	ABC, prokaryotic	-4.42544	0.0325234	-1.05118	0.758561	-2.74987	0.347086	yes	no	no	no	no	no	no	no	no	infection-specific
c4361	dppA	ABC, prokaryotic	0.328507	0.921547	-2.3234	0.411151	0.628179	0.884864	no	no	no	no	no	no	no	no	no	no defect
c4365	yhjX	MFS	-0.204757	0.912465	-3.93119	0.0959854	-0.371582	0.904787	no	no	no	no	no	no	no	no	no	no defect
c4369	bisC	Other	1.1747	0.724213	1.86067	0.67516	1.73805	0.70186	no	no	no	no	no	no	no	yes	yes	organ-specific
c4386	xylF	ABC, prokaryotic	-3.31952	0.141215	-1.57187	0.623838	-3.26004	0.238529	no	no	no	no	no	no	no	no	no	no defect
c4387	xylG	ABC, prokaryotic	0.268885	0.936191	-1.37993	0.670435	-0.79852	0.826466	no	no	no	no	no	no	no	no	no	no defect
c4388	xylH	ABC, prokaryotic	0.987154	0.774615	-0.656542	0.846126	1.84087	0.702392	no	no	no	no	yes	no	no	no	yes	organ-specific
c4400	yiaN	Other	2.11697	0.588127	0.896219	0.822084	0.932963	0.828134	no	no	no	no	no	no	no	no	no	no defect
c4416	mtlA	PTS	-0.51548	0.739506	-4.27161	0.0781785	0.195326	0.953047	no	no	no	no	no	no	no	no	no	no defect
c4424	c4424	Other	2.3198	0.572888	0.552128	0.88687	-1.77531	0.55908	no	no	no	no	no	no	no	no	no	no defect
c4425	lldP	Other	0.607282	0.848202	-2.37744	0.331771	0.111577	0.976866	no	no	no	no	no	no	no	no	no	no defect
c4448	waaL	Other	-4.46749	0.00918333	-9.06829	9.10645e-07	-7.83664	5.77616e-05	yes	no	no	no	no	no	no	no	no	infection-specific
c4478	gltS	Other	4.19905	0.406432	1.42196	0.742264	-0.856708	0.799098	no	no	no	no	no	no	no	no	no	no defect
c4479	yicE	Other	0.204532	0.946033	0.765841	0.847851	-2.31719	0.416543	no	no	no	no	no	no	no	no	no	no defect
c4485	c4485	PTS	-0.89273	0.528176	0.501768	0.91131	-0.88334	0.763209	no	no	no	no	no	yes	no	no	yes	organ-specific
c4487	c4487	PTS	0.0425909	0.9827	-0.294705	0.94056	-1.5487	0.560327	no	no	no	no	no	no	no	no	no	no defect
c4495	c4495	MFS	0.198343	0.819257	0.934103	0.537602	-0.46618	0.701481	no	no	no	no	no	no	no	no	no	no defect
c4500	c4500	Other	1.69104	0.643819	0.543169	0.886439	3.32121	0.564423	no	no	no	no	no	yes	no	no	yes	organ-specific
c4502	c4502	Other	-0.0183928	0.994905	0.447998	0.904303	-0.980159	0.767981	no	no	no	no	no	no	no	no	no	no defect
c4583	nlpA	ABC, prokaryotic	-2.2021	0.388536	-5.53755	0.0158214	-2.96212	0.300696	yes	no	no	no	no	no	no	no	no	infection-specific
c4586	yicM	MFS	-0.161778	0.930861	-3.51583	0.177312	0.0399001	0.990402	no	no	no	no	no	no	no	no	no	no defect
c4588	yicO	MFS	0.20964	0.907799	-1.50202	0.638607	0.459137	0.897042	no	no	no	no	no	no	no	no	no	no defect
c4590	uhpT	MFS	0.945494	0.653353	-2.83997	0.285647	1.18951	0.760988	no	yes	no	yes	no	no	no	no	no	growth defect
c4591	uhpC	MFS	-0.286066	0.881312	-6.87645	0.00280199	-1.55768	0.561495	yes	no	no	no	no	no	no	no	no	infection-specific
c4597	emrD	MFS	-0.0361669	0.982304	-0.488089	0.897984	-0.262649	0.932336	no	no	no	no	no	no	no	no	no	no defect
c4612	dgoT	MFS	0.586546	0.734396	0.873125	0.849449	1.05146	0.785149	no	no	no	no	no	no	no	no	no	no defect
c4632	tnaB	Other	-1.74796	0.458169	-1.4384	0.624299	-2.24609	0.431797	no	no	no	no	no	no	no	no	no	no defect
c4633	yidY	MFS	0.440613	0.812432	-2.16201	0.473325	-0.229279	0.942555	no	no	no	no	no	yes	yes	yes	yes	organ-specific
c4637	yieG	MFS	1.25485	0.556052	1.29193	0.790699	-0.655739	0.825099	no	no	no	no	no	no	no	no	no	no defect
c4642	c4642	Other	1.42454	0.680458	0.846293	0.824608	-2.69248	0.30923	no	no	no	no	no	no	no	no	no	no defect
c4644	bglF	PTS	0.622674	0.707703	2.41949	0.671386	-0.44154	0.88389	no	no	no	no	no	no	no	no	no	no defect
c4652	pstC	ABC, prokaryotic	4.15529	0.09089	4.68748	0.0873436	5.00734	0.0907435	no	no	no	no	no	yes	no	no	yes	organ-specific
c4675	kup	Other	1.1357	0.736929	0.887662	0.823628	-1.03352	0.755669	no	no	no	no	yes	yes	no	yes	yes	organ-specific
c4677	rbsA	ABC, prokaryotic	0.515248	0.881597	-6.57156	0.00200166	-1.22443	0.718692	yes	no	no	no	no	no	no	no	no	infection-specific
c4678	rbsC	ABC, prokaryotic	1.09728	0.759504	-1.91657	0.522223	1.49728	0.754433	no	no	no	no	no	no	no	no	no	no defect
c4713	wzxE	Other	-1.43914	0.554833	-7.1105	0.000118112	-5.52615	0.00662149	yes	no	no	no	no	no	no	no	no	infection-specific
c4737	corA	Other	-4.10674	0.0209777	-1.68309	0.560602	-4.13101	0.0754989	yes	no	no	no	no	no	no	no	no	infection-specific
c4740	rarD	Other	0.198433	0.945055	-2.67722	0.227512	1.7012	0.714281	no	no	no	no	no	no	no	no	no	no defect
c4746	yigK	Other	-0.575424	0.829872	-3.35211	0.118646	-1.05442	0.750139	no	no	no	no	no	no	no	no	no	no defect
c4758	c4758	PTS	0.412435	0.812959	-1.29316	0.697603	0.00393935	0.99902	no	no	yes	yes	no	no	no	no	no	growth defect
c4774	c4774	Other	2.53014	0.522934	0.107901	0.974929	-1.62862	0.587816	no	no	no	no	no	yes	no	no	yes	organ-specific
c4796	trkH	Other	-0.22854	0.934118	0.75907	0.844032	3.72791	0.526431	no	no	no	no	no	no	no	no	no	no defect
c4830	c4830	MFS	-0.186717	0.906366	4.2787	0.565599	0.400662	0.907697	no	no	no	no	no	no	no	no	no	no defect
c4857	rhaT	Other	0.575432	0.854668	-2.20018	0.386662	-1.90296	0.515914	no	no	no	no	no	no	no	no	no	no defect
c4861	kdgT	Other	-1.49685	0.513214	2.58969	0.594213	-1.22372	0.694728	no	no	no	no	no	no	no	no	no	no defect
c4866	yiiP	Other	1.91779	0.614119	1.56111	0.719125	-0.99379	0.763715	no	no	no	no	no	no	no	no	no	no defect
c4869	sbp	ABC, prokaryotic	1.70265	0.684769	-1.45204	0.6511	4.4611	0.48833	no	yes	no	yes	yes	yes	yes	yes	yes	growth defect
c4879	glpF	Other	3.6572	0.425287	2.01409	0.65034	1.85354	0.704295	no	no	no	no	no	yes	no	no	yes	organ-specific
c4894	c4894	Other	1.88081	0.599495	0.521436	0.888868	-1.13453	0.723077	no	no	no	no	no	no	no	no	no	no defect
c4906	ptsA	PTS	0.291103	0.868249	-2.22162	0.483199	0.777119	0.830069	no	no	no	no	no	no	no	no	no	no defect
c4907	frwC	PTS	0.503837	0.791048	1.69028	0.757534	0.476606	0.892888	no	no	no	no	no	no	no	no	no	no defect
c4929	btuB	Other	0.415785	0.893396	2.44783	0.619485	2.76923	0.612576	no	no	no	no	no	no	no	no	no	no defect
c4979	yjbB	Other	0.472601	0.802243	1.16014	0.585403	0.424694	0.853806	no	no	no	no	no	no	no	no	no	no defect
c4983	c4983	PTS	2.20266	0.399761	-0.604281	0.875077	-1.27291	0.635501	no	no	no	no	no	no	no	no	no	no defect
c5002	malG	ABC, prokaryotic	-2.7734	0.250416	-2.58313	0.372591	-2.49344	0.408859	no	no	no	no	no	no	no	no	no	no defect
c5003	malF	ABC, prokaryotic	-0.818706	0.777596	-0.925991	0.784262	1.36511	0.770334	no	no	no	no	no	no	no	no	no	no defect
c5004	malE	ABC, prokaryotic	-0.24277	0.935562	-4.46795	0.048404	-1.34371	0.682904	yes	no	no	no	no	no	no	no	no	infection-specific
c5005	malK	ABC, prokaryotic	0.39993	0.908798	-8.15692	0.000149716	-2.03668	0.512797	yes	no	no	no	no	yes	no	no	yes	host-specific
c5006	lamB	Other	1.98667	0.597181	1.94565	0.668809	3.09941	0.580058	no	no	no	no	no	no	no	no	no	no defect
c5015	dinF	SLC	1.10274	0.613294	-1.11159	0.755681	-0.463512	0.881988	no	no	no	no	no	no	no	no	no	no defect
c5022	c5022	MFS	0.423459	0.833692	1.60525	0.765127	-0.681846	0.81888	no	no	no	no	no	no	no	no	no	no defect
c5029	c5029	Other	-0.201016	0.910626	0.23269	0.889948	-0.388779	0.8011	no	no	no	no	no	no	no	no	no	no defect
c5056	c5056	MFS	0.712399	0.697872	-1.4532	0.653235	0.728962	0.843456	no	no	no	no	no	no	no	no	no	no defect
c5060	c5060	Other	0.0482299	0.986521	0.571367	0.885202	-0.775544	0.819368	no	no	no	no	no	no	no	no	no	no defect
c5062	yjcG	Other	-1.04318	0.67083	1.15731	0.783934	-0.196231	0.957359	no	no	no	no	no	no	no	no	no	no defect
c5074	gltP	Other	0.729325	0.825542	-1.76727	0.497694	-2.44595	0.371922	no	no	no	no	no	no	no	no	no	no defect
c5077	yddO	ABC, prokaryotic	3.49204	0.162474	3.34759	0.163585	3.704	0.143988	no	no	no	no	no	no	no	no	no	no defect
c5078	c5078	ABC, prokaryotic	3.88765	0.44255	0.586802	0.887813	0.263201	0.948704	no	no	no	no	no	no	no	no	no	no defect
c5079	yddQ	ABC, prokaryotic	-1.17869	0.67267	-0.326584	0.931073	3.52853	0.550548	no	no	no	no	no	yes	no	no	yes	organ-specific
c5080	yddR	ABC, prokaryotic	-0.424605	0.893087	-4.61509	0.0509986	-3.18461	0.254552	no	no	no	no	no	no	no	no	no	no defect
c5081	c5081	ABC, prokaryotic	0.300227	0.927504	-2.3034	0.433142	-0.0911231	0.982022	no	no	no	no	no	no	no	no	no	no defect
c5085	yjcP	Other	1.80938	0.619938	1.14963	0.780245	5.11757	0.476629	no	no	no	no	no	no	no	no	no	no defect
c5086	yjcQ	Other	0.903291	0.785706	0.994071	0.806548	1.66754	0.72554	no	no	no	no	no	no	no	no	no	no defect
c5087	yjcR	Other	-0.287199	0.914933	-4.30903	0.0232374	-4.27457	0.0394631	yes	no	no	no	no	no	no	no	no	infection-specific
c5092	yjcV	ABC, prokaryotic	-4.49907	0.027871	-2.53238	0.378153	-4.12682	0.109424	yes	no	no	no	no	no	no	no	no	infection-specific
c5093	yjcW	ABC, prokaryotic	-1.61124	0.550605	-5.10376	0.0295662	-0.90912	0.804871	yes	no	no	no	yes	no	no	no	yes	host-specific
c5109	phnE	ABC, prokaryotic	-3.71121	0.0933382	-4.25653	0.0869623	0.28139	0.947033	no	no	no	no	no	no	no	no	no	no defect
c5110	phnD	ABC, prokaryotic	-0.379267	0.905839	0.592049	0.891799	0.894222	0.843138	no	no	no	no	no	no	no	no	no	no defect
c5111	phnC	ABC, prokaryotic	-0.858151	0.767442	-5.02145	0.0316706	-3.58686	0.179627	yes	no	no	no	no	no	no	no	no	infection-specific
c5120	yjdE	Other	1.1927	0.730278	1.59922	0.722182	0.717354	0.863501	no	no	no	no	no	no	no	no	no	no defect
c5128	dcuB	Other	0.418191	0.889852	1.37224	0.746719	0.20666	0.957406	no	no	no	no	no	no	no	no	no	no defect
c5141	cadB	Other	-1.26182	0.61538	-5.45639	0.00401672	-4.30372	0.0579378	yes	no	no	no	no	no	no	no	no	infection-specific
c5174	c5174	Other	1.43599	0.668638	2.80448	0.568953	5.40675	0.442403	no	no	no	no	no	no	no	no	no	no defect
c5201	pgtP	MFS	-2.48611	0.0757184	-7.00258	2.49714e-05	-3.54054	0.0591893	yes	no	no	no	no	no	no	no	no	infection-specific
c5220	dcuA	Other	2.22536	0.566306	1.08276	0.788854	-2.39395	0.380425	no	no	no	no	no	no	no	no	no	no defect
c5224	yjeH	Other	-1.1813	0.622798	-4.4093	0.0179681	2.1926	0.648711	yes	no	no	no	no	no	no	no	no	infection-specific
c5236	sugE	Other	-1.88046	0.409995	-1.72568	0.529155	-3.05784	0.23536	no	no	no	no	no	no	no	no	no	no defect
c5245	yjeP	Other	-1.96303	0.373636	-5.36607	0.00301501	2.49528	0.635445	yes	no	no	no	no	no	no	no	no	infection-specific
c5281	sgaT	PTS	-0.358324	0.831127	-5.93756	0.00959631	-0.433173	0.890898	yes	no	no	no	no	no	no	no	no	infection-specific
c5283	sgaB	PTS	0.772313	0.63626	-0.00945654	0.991528	0.144746	0.937762	no	no	no	no	no	no	no	no	no	no defect
c5298	c5298	MFS	-2.05996	0.122357	-5.69346	0.0104323	-0.779596	0.789162	yes	no	no	no	no	no	no	yes	yes	host-specific
c5307	cycA	Other	-0.619045	0.749764	-1.63224	0.362967	0.474799	0.874242	no	no	no	no	no	no	no	no	no	no defect
c5318	ytfM	Other	-1.1919	0.628032	-1.26014	0.663505	-3.30225	0.176638	no	no	no	no	no	no	no	no	no	no defect
c5319	ytfN	Other	-3.83408	0.0396733	-1.39571	0.645532	-4.95501	0.0233228	yes	no	no	no	no	yes	no	no	yes	host-specific
c5325	ytfQ	ABC, prokaryotic	-1.20146	0.676305	-5.48715	0.0157521	-0.681928	0.855164	yes	no	no	no	no	no	no	no	no	infection-specific
c5326	ytfR	ABC, prokaryotic	-1.13944	0.676289	-1.33427	0.687985	1.06644	0.81657	no	no	no	no	no	yes	yes	no	yes	organ-specific
c5328	yjfF	ABC, prokaryotic	-2.08653	0.423383	-4.16938	0.0883647	0.20756	0.960432	no	no	no	no	no	no	no	yes	yes	organ-specific
c5339	treB	PTS	-1.08776	0.461293	-1.90546	0.574057	-0.295062	0.929949	no	no	no	no	no	no	no	no	no	no defect
c5366	idnT	Other	-0.697225	0.785329	2.16022	0.639463	-0.0899957	0.980111	no	no	no	no	no	no	no	no	no	no defect
c5396	fimD	Other	-1.14745	0.642587	-4.97713	0.00819021	-1.48602	0.625107	yes	no	no	no	no	no	no	no	no	infection-specific
c5401	gntP	Other	-2.71487	0.162529	-6.67607	7.80598e-05	-2.16944	0.404985	yes	no	no	no	no	no	no	no	no	infection-specific
